# Supplementary material for: MicroRNA-375 restrains the progression of lung squamous cell carcinoma by modulating the ERK pathway via UBE3A-mediated DUSP1 degradation
Source: Cell Death Discov. 2023 Jun 29;9:199. doi: 10.1038/s41420-023-01499-7 (PMC10310764; doi:10.1038/s41420-023-01499-7)
Supplement: Supplementary file 1 — Table S1 [file 41420_2023_1499_MOESM1_ESM.xlsx]

## Sheet: HLugS180Su02 Pathological datum
Table S1. Detailed clinicopathological data of all patients on tissue microarray
histologic types	operation time	organization code	organ	gender	age	pathological type	pathological grading	T	N	M	clinical stages	survival state	follow-up time	survival201408 (months)
tumor/paratumor	200805	E05A0515	lung	male	69	LUSC	Ⅱ	T2a	N0	M0	1B	alive	2014-08-20	75
tumor/paratumor	200805	E05A0516	lung	male	58	LUSC	Ⅱ	T2a	N0	M0	1B	alive	2014-08-20	75
tumor/paratumor	200806	E05A0521	lung	male	73	LUSC	Ⅱ	T2b	N0	M0	2A	dead	2011-07-22	37
tumor/paratumor	200806	E05A0522	lung	male	71	LUSC	Ⅲ	T2a	N1	M0	2A	dead	2014-01-15	67
tumor/paratumor	2008-07-09	E05A0576	lung	male	60	LUSC	Ⅱ	NA	N0	M0	NA	alive	2014-08-20	73
tumor/paratumor	201808	E05A0555	lung	male	65	LUSC	Ⅱ	T2a	N0	M0	1B	dead	2009-05-26	9
tumor/paratumor	2008-09-10	E05A0597	lung	male	76	LUSC	Ⅱ	NA	N0	M0	NA	alive	2014-08-20	71
tumor/paratumor	2008-10-16	E05A1678	lung	male	72	LUSC	Ⅰ	NA	N0	M0	NA	alive	2018-07-31	70
tumor/paratumor	200811	E05A0585	lung	male	64	LUSC	Ⅱ	T2a	N1	M0	2A	alive	2014-08-20	69
tumor/paratumor	2008-11-03	E05A0609	lung	male	55	LUSC，base carcinoma	Ⅲ	NA	N0	M0	NA	alive	2014-08-20	69
tumor/paratumor	2008-12-04	E05A0624	lung	male	61	LUSC	Ⅱ	NA	N0	M0	NA	dead	2012-03-12	39
tumor/paratumor	200901	E05A0614	lung	female	48	LUSC	Ⅱ	T3	N1	M0	3A	dead	2012-03-08	38
tumor/paratumor	200901	E05A0620	lung	male	60	LUSC	Ⅱ	T3	N0	M0	2B	alive	2014-08-20	67
tumor/paratumor	200901	E05A0621	lung	male	55	LUSC	Ⅱ	T2a	N1	M0	2A	alive	2014-08-20	67
tumor/paratumor	2009-03-09	E05A0662	lung	male	31	LUSC	Ⅱ	T3	N2	M0	3A	alive	2014-08-20	65
tumor/paratumor	2009-03-19	E05A0664	lung	male	69	LUSC	Ⅱ	T3	N1	M0	3A	dead	2009-05-10	2
tumor/paratumor	200904	E05A0681	lung	male	56	LUSC	Ⅱ	T3	N0	M0	2B	dead	2010-02-10	10
tumor/paratumor	2009-04-13	E05A0686	lung	male	60	LUSC	Ⅱ	NA	NA	M0	NA	dead	2011-09-14	29
tumor/paratumor	2009-04-17	E05A0700	lung	male	67	LUSC	Ⅱ	T2b	N1	M0	2B	dead	2011-04-12	24
tumor/paratumor	2009-05-12	E05A1714	lung	male	67	LUSC	Ⅱ	T2a	N0	M0	1B	alive	2016-06-06	63
tumor/paratumor	2009-06-25	E05A1725	lung	male	64	LUSC	Ⅱ	T1	N1	M0	2A	dead	2013-02-16	44
tumor/paratumor	2009-07-24	E05A1728	lung	male	71	LUSC	Ⅱ	T4	N0	M1	4	dead	2011-07-17	24
tumor/paratumor	2009-08-26	E05A1734	lung	male	50	LUSC	Ⅱ	T2	N1	M0	2	alive	2018-07-31	60
tumor/paratumor	2009-08-31	E05A1735	lung	male	62	LUSC	Ⅱ	T3	N1	M0	3A	alive	2018-07-31	60
tumor/paratumor	2009-09-14	E05A1737	lung	male	53	LUSC	Ⅱ	NA	NA	M0	NA	dead	2012-03-29	30
tumor/paratumor	2009-12-08	E05A1672	lung	male	56	LUSC	Ⅱ	T2a	N0	M0	1B	alive	2018-07-31	56
tumor/paratumor	2009-12-28	E05A1751	lung	male	68	LUSC	Ⅱ	T2a	N0	M0	1B	dead	2010-05-08	5
tumor/paratumor	2009-12-31	E05A1048	lung	male	54	LUSC	Ⅱ	T2a	N1	M0	2A	alive	2016-06-06	56
tumor/paratumor	2010-01-04	E05A1752	lung	male	61	LUSC	Ⅱ	T2	N1	M0	2	alive	2018-07-31	55
tumor/paratumor	2010-01-05	E05A1049	lung	male	74	LUSC	Ⅲ	T3	N0	M0	2B	dead	2013-01-28	36
tumor/paratumor	2010-01-06	E05A1753	lung	male	52	LUSC	Ⅲ	NA	NA	M0	NA	alive	2018-07-31	55
tumor/paratumor	2010-01-13	E05A1754	lung	male	57	LUSC	Ⅱ	T2a	N0	M0	1B	alive	2018-07-31	55
tumor/paratumor	2010-01-25	E05A1053	lung	male	66	LUSC	Ⅱ	T3	N1	M0	3A	dead	2013-07-06	42
tumor/paratumor	2010-02-09	E05A1043	lung	male	61	LUSC	Ⅱ	T2a	N2	M0	3A	dead	2012-04-22	26
tumor/paratumor	2010-02-23	E05A1085	lung	male	61	LUSC	Ⅰ	T3	N0	M0	2B	dead	2012-12-31	34
tumor/paratumor	2010-02-25	E05A1756	lung	male	67	LUSC	Ⅱ	T3	N0	M0	2B	alive	2018-07-31	54
tumor/paratumor	2010-03-01	E05A1086	lung	male	72	LUSC	Ⅲ	NA	N1	M0	NA	dead	2010-09-17	6
tumor/paratumor	2010-04-06	E05A1759	lung	male	49	LUSC	Ⅱ	NA	N0	M0	NA	dead	2012-06-21	26
tumor/paratumor	2010-05-13	E05A1121	lung	male	70	LUSC	Ⅱ	NA	N0	M0	NA	dead	2014-01-09	44
tumor/paratumor	2010-05-27	E05A1778	lung	male	55	LUSC	Ⅱ	T2b	N1	M0	2B	dead	2013-06-13	37
tumor/paratumor	2010-05-27	E05A1779	lung	male	59	LUSC	Ⅲ	T3	N1	M0	3A	dead	2011-03-03	10
tumor/paratumor	2010-05-28	E05A1124	lung	male	76	LUSC	Ⅱ	NA	N0	M0	NA	dead	2010-08-23	3
tumor/paratumor	2010-05-31	E05A1125	lung	male	52	LUSC	Ⅱ	NA	NA	M0	NA	alive	2016-06-06	51
tumor/paratumor	2010-06-03	E05A1133	lung	male	77	LUSC	Ⅲ	NA	N0	M0	NA	alive	201408	50
tumor/paratumor	2010-06-07	E05A1760	lung	male	59	LUSC	Ⅱ	T2a	N0	M0	1B	alive	2018-07-31	50
tumor/paratumor	2010-06-10	E05A1761	lung	male	50	LUSC	Ⅱ	T2b	N0	M0	2A	alive	2018-07-31	50
tumor/paratumor	2010-06-14	E05A1135	lung	male	51	LUSC	Ⅱ	NA	N1	M0	NA	dead	2011-05-10	11
tumor/paratumor	2010-06-17	E05A1136	lung	male	66	LUSC	Ⅲ	NA	N0	M0	NA	dead	2013-03-18	33
tumor/paratumor	2010-06-23	E05A1138	lung	male	75	LUSC	Ⅲ	NA	NA	M0	NA	dead	2013-08-29	38
tumor/paratumor	2010-06-22	E05A1762	lung	male	63	LUSC	Ⅱ	T3	N1	M0	3A	dead	2012-08-27	26
tumor/paratumor	2010-07-09	E05A1300	lung	male	66	LUSC	Ⅲ	NA	NA	M0	NA	alive	2016-06-06	49
tumor/paratumor	2010-08-12	E05A1796	lung	male	74	LUSC	Ⅱ	NA	NA	M0	NA	alive	2016-06-06	48
tumor/paratumor	2010-10-11	E05A1767	lung	male	54	LUSC	Ⅲ	NA	NA	M0	NA	alive	2018-07-31	46
tumor/paratumor	2010-11-08	E05A1769	lung	male	63	LUSC	Ⅱ	T3	N0	M0	2B	alive	2018-07-31	45
tumor/paratumor	2010-11-18	E05A1794	lung	male	48	LUSC	Ⅱ	T2	N2	M0	3A	dead	2011-09-03	10
tumor/paratumor	2010-12-29	E05A1936	lung	male	79	LUSC	Ⅱ	NA	NA	M0	NA	dead	2012-01-31	13
tumor/paratumor	2011-01-06	E05A2529	lung	male	57	LUSC	Ⅲ	NA	N0	M0	NA	alive	2018-07-31	43
tumor/paratumor	2011-01-03	E05A2530	lung	male	74	LUSC	Ⅱ	T2a	N0	M0	1B	alive	2018-07-31	43
tumor/paratumor	2011-01-20	E05A2527	lung	male	65	LUSC	Ⅱ	T2a	N0	M0	1B	alive	2018-07-31	43
tumor/paratumor	2011-04-27	E05A3130	lung	female	62	LUSC	Ⅱ	NA	N0	M0	NA	dead	2013-01-08	21
tumor/paratumor	2011-06-20	E05A3135	lung	male	59	LUSC	Ⅱ	T3	N0	M0	2B	alive	2018-07-31	38
tumor/paratumor	2011-11-01	E05A3138	lung	male	74	LUSC	Ⅱ	T4	NA	M0	3	alive	201408	33
tumor/paratumor	2011-11-25	E05A3161	lung	male	63	LUSC	Ⅱ	NA	N0	M0	NA	dead	2013-03-18	16
tumor/paratumor	2011-11-09	E05A3162	lung	female	65	LUSC	Ⅱ	T2a	N0	M0	1B	alive	2018-07-31	33
tumor/paratumor	2011-12-27	E05A2820	lung	male	77	LUSC	Ⅰ	T2a	N0	M0	1B	alive	2016-06-06	32
tumor/paratumor	2011-12-27	E05A3141	lung	male	63	LUSC	Ⅱ	T4	N0	M0	3A	alive	201408	32
tumor/paratumor	2012-01-05	E05A2821	lung	male	67	LUSC	Ⅱ	T2a	N1	M0	2A	dead	2013-01-14	12
tumor/paratumor	2012-01-13	E05A2823	lung	male	76	LUSC	Ⅱ	T2a	N0	M0	1B	alive	201408	31
tumor/paratumor	2012-02-13	E05A3142	lung	male	64	LUSC	Ⅲ	T4	N1	M0	3A	dead	2012-11-18	9
tumor/paratumor	2012-03-13	E05A3157	lung	male	75	LUSC	Ⅱ	T2a	N0	M0	1B	alive	2018-07-31	29
tumor/paratumor	2012-03-16	E05A3060	lung	male	69	LUSC	Ⅲ	T3	N2	M0	3A	dead	2013-07-24	16
tumor/paratumor	2012-03-22	E05A3062	lung	male	66	LUSC	Ⅱ	T2a	N1	M0	2A	alive	2016-06-06	29
tumor/paratumor	2012-03-23	E05A3064	lung	male	80	LUSC	Ⅲ	T2a	N0	M0	1B	dead	2012-07-06	4
tumor/paratumor	2012-04-19	E05A3149	lung	male	62	LUSC	Ⅱ	T1	N1	M0	2A	alive	2018-07-31	28
tumor/paratumor	2012-05-14	E05A3076	lung	male	55	LUSC	Ⅱ	NA	N0	M0	NA	dead	2014-01-02	20
tumor/paratumor	2012-07-27	E05A3112	lung	male	60	LUSC	Ⅱ	NA	NA	M0	NA	alive	2016-06-06	25
tumor/paratumor	2012-11-06	E05A3383	lung	male	61	LUSC	Ⅱ	T3	N1	M0	3A	dead	2014-01-05	14
tumor/paratumor	2012-11-15	E05A3164	lung	male	67	LUSC	Ⅲ	NA	N0	M0	NA	dead	2013-11-23	12
tumor/paratumor	2012-12-13	E05A3380	lung	male	56	LUSC	Ⅱ	T2a	N0	M0	1B	alive	2018-07-31	20
tumor/paratumor	2013-01-07	E05A3382	lung	male	64	LUSC	Ⅱ	T3	N0	M0	2B	alive	2018-07-31	19
tumor/paratumor	2013-04-19	E05A3384	lung	male	57	LUSC	Ⅱ	T3	N0	M0	2B	alive	2018-07-31	16
tumor/paratumor	2013-05-03	E05A3409	lung	male	58	LUSC	Ⅲ	NA	N1	M0	NA	alive	201408	15
tumor/paratumor	2013-05-16	E05A3385	lung	male	50	LUSC	Ⅲ	T3	N2	M0	3A	alive	201408	15
tumor/paratumor	2013-05-23	E05A3386	lung	male	63	LUSC	Ⅱ	T4	N0	M0	3A	dead	2014-03-15	10
tumor/paratumor	2013-05-30	E05A3387	lung	male	60	LUSC	Ⅲ	T2a	N1	M0	2A	alive	2018-07-31	15
tumor/paratumor	2013-06-26	E05A3389	lung	male	74	LUSC	Ⅲ	T3	N1	M0	3A	alive	2018-07-31	14
tumor/paratumor	2013-07-15	E05A3391	lung	male	64	LUSC	Ⅲ	T4	N1	M0	3A	dead	2013-09-27	2
tumor/paratumor	2013-08-06	E05A3394	lung	male	46	LUSC	Ⅱ	T2a	N1	M0	2A	dead	2014-06-03	10
tumor/paratumor	2013-08-12	E05A3395	lung	male	64	LUSC	Ⅲ	T2a	N1	M0	2	alive	2018-07-31	12
tumor/paratumor	2013-09-09	E05A3397	lung	male	55	LUSC	Ⅲ	T2a	N1	M0	2A	alive	2018-07-31	11
Note:NA means not available
