# Supplementary material for: MicroRNA-375 restrains the progression of lung squamous cell carcinoma by modulating the ERK pathway via UBE3A-mediated DUSP1 degradation
Source: Cell Death Discov. 2023 Jun 29;9:199. doi: 10.1038/s41420-023-01499-7 (PMC10310764; doi:10.1038/s41420-023-01499-7)
Supplement: Supplementary file 2 — Table S2 [file 41420_2023_1499_MOESM2_ESM.xlsx]

## Sheet: Sheet1
Table S2. The list of differentially expressed genes according to RNAseq results.
GeneName	SK-MES-1-NC1_count	SK-MES-1-NC2_count	SK-MES-1-NC3_count	SK-MES-1-MIR-375-1_count	SK-MES-1-MIR-375-2_count	SK-MES-1-MIR-375-3_count	FoldChange	Log2FoldChange	pval	padj
BRWD3	160	157	173	0	1	1	240.755	7.91142	2.81e-14	1.93e-13
DSC3	60	65	54	0	1	0	163.887	7.35656	1.95e-09	9.53e-09
MOCS1	21	14	41	0	0	0	133.689	7.06273	6.89e-08	2.95e-07
ZNF736P9Y	20	26	28	0	0	0	131.389	7.0377	4.99e-08	2.16e-07
ALDH1A1	378	331	442	2	2	5	125.561	6.97224	8.21e-44	2.63e-42
CHMP1B2P	13	35	22	0	0	0	124.715	6.96249	1.19e-07	5.02e-07
LIN7A	20	24	21	0	0	0	115.771	6.85513	1.47e-07	6.15e-07
RELN	42	40	33	0	1	0	105.382	6.71948	7.81e-08	3.34e-07
KCTD8	17	24	18	0	0	0	105.186	6.71679	3.53e-07	1.43e-06
SVEP1	198	197	183	4	2	0	94.8645	6.5678	2.9e-26	3.93e-25
ZNF737	30	34	27	0	1	0	83.338	6.3809	4.87e-07	1.94e-06
VCAM1	202	192	175	1	1	5	80.2214	6.32592	1.06e-27	1.55e-26
MEOX2	12	18	10	0	0	0	71.5333	6.16054	8.7e-06	3.06e-05
PPP2R2B	32	21	25	0	0	1	71.3501	6.15684	1.65e-06	6.24e-06
LINC01551	8	9	22	0	0	0	68.5064	6.09817	1.49e-05	5.15e-05
SLC40A1	55	38	38	0	2	0	64.2482	6.00559	4.17e-08	1.82e-07
RP11-91I8.2	12	14	9	0	0	0	62.5704	5.96741	2.24e-05	7.56e-05
SRP68P1	11	14	10	0	0	0	62.4679	5.96504	2.21e-05	7.45e-05
KCNN2	28	13	27	0	0	1	61.9379	5.95275	5.32e-06	1.91e-05
RP11-8L2.1	13	12	9	0	0	0	60.7613	5.92508	2.74e-05	9.13e-05
SLC6A15	16	12	4	0	0	0	57.6595	5.84949	6.02e-05	0.000192246
PCDH15	9	16	7	0	0	0	57.326	5.84112	4.9e-05	0.000158403
RP11-368L12.1	6	11	13	0	0	0	53.0946	5.73049	7.78e-05	0.000245536
EDRF1-AS1	10	13	6	0	0	0	51.9907	5.70018	9.26e-05	0.000289555
RP11-400N13.2	15	4	10	0	0	0	51.61	5.68958	0.000118291	0.00036554
VGLL3	77	69	55	2	1	1	49.6454	5.63359	1.07e-12	6.66e-12
RP11-700J17.1	19	13	21	0	1	0	48.2747	5.5932	2.58e-05	8.62e-05
AC026248.1	8	7	12	0	0	0	47.7651	5.57789	0.000149981	0.000458583
RBP4	8	5	14	0	0	0	47.5632	5.57177	0.000177355	0.000538163
LINC01478	59	37	48	1	1	1	47.2309	5.56166	1.27e-09	6.29e-09
RP11-412H8.2	14	8	4	0	0	0	46.7719	5.54757	0.000224248	0.000671601
GDA	10	8	8	0	0	0	46.3543	5.53463	0.000176492	0.000535852
DUTP2	8	7	11	0	0	0	46.0521	5.5252	0.000187331	0.000565649
SH3BGRL	351	388	418	6	5	14	45.5372	5.50898	2.33e-66	1.89e-64
FOXG1	5	13	7	0	0	0	44.6265	5.47983	0.000270609	0.000801834
MAATS1	19	13	16	1	0	0	43.8752	5.45533	4.8e-05	0.000155141
PTPN13	7	12	4	0	0	0	41.3086	5.36837	0.000457577	0.00131875
MIR221	9	8	6	0	0	0	41.1126	5.36151	0.000392339	0.00113941
TGIF2LX	38	42	46	1	2	0	41.0795	5.36035	5.75e-09	2.71e-08
CTD-2561J22.5	61	47	48	4	0	0	38.5783	5.26972	9.11e-11	4.94e-10
MFSD13B	15	13	13	0	0	1	37.5078	5.22912	0.000126726	0.000390636
RP11-384F7.1	8	7	6	0	0	0	37.4853	5.22825	0.00067965	0.00191525
EPGN	4	4	12	0	0	0	35.0609	5.13179	0.00124876	0.00339828
ACADL	4	12	3	0	0	0	34.152	5.0939	0.00159571	0.00427541
TTN	19	8	10	0	1	0	33.9467	5.0852	0.000275735	0.000816108
ID4	14	11	12	0	0	1	33.8359	5.08048	0.00023888	0.000712201
IL1RAPL1	7	3	9	0	0	0	33.5601	5.06868	0.00148023	0.00398517
IGSF1	109	108	108	4	5	1	31.8878	4.99493	5.98e-22	6.46e-21
TRIM61	14	16	4	1	0	0	31.4583	4.97537	0.000514808	0.00147506
RP11-677M24.1	6	9	2	0	0	0	30.6326	4.937	0.0027256	0.00702291
ZNF559-ZNF177	7	7	3	0	0	0	30.5323	4.93227	0.0024187	0.00629725
Y_RNA	5	9	3	0	0	0	30.5267	4.932	0.00252517	0.0065535
RP11-96H17.1	6	6	5	0	0	0	30.3295	4.92265	0.00225572	0.00589901
RP11-548L20.1	10	1	6	0	0	0	30.2444	4.91859	0.0035161	0.00888993
KCNJ16	5	6	6	0	0	0	30.2278	4.9178	0.00228691	0.00597541
ADAMTS5	4	6	7	0	0	0	30.1258	4.91293	0.00240012	0.00625348
KLHL4	348	317	340	13	9	11	29.9784	4.90585	1.29e-64	9.46e-63
ITM2A	3	4	10	0	0	0	29.8214	4.89828	0.00293314	0.00752106
PLGLB2	12	15	4	0	0	1	28.661	4.84102	0.000821676	0.0022932
CDCA4P1	6	6	4	0	0	0	28.6164	4.83877	0.00313564	0.00799866
RP11-354M20.3	6	5	5	0	0	0	28.5176	4.83378	0.00311918	0.00796147
RP11-546B15.1	2	8	6	0	0	0	28.4052	4.82809	0.00381695	0.00958877
SCARNA6	3	5	8	0	0	0	28.2105	4.81816	0.0036004	0.00908465
IMPG1	17	4	9	1	0	0	27.4827	4.78045	0.00105265	0.00289396
PNPLA4	76	94	78	3	5	1	27.0203	4.75597	2.07e-17	1.72e-16
CD24	56	56	52	2	1	3	26.9889	4.7543	3.13e-12	1.88e-11
SHROOM2	18	19	16	1	0	1	26.2581	4.71469	6.88e-05	0.000218149
LRCH2	18	21	13	2	0	0	25.8293	4.69094	9.09e-05	0.000284528
CMAHP	10	6	11	0	0	1	24.5785	4.61933	0.00148895	0.00400661
RP11-460N11.2	6	10	11	0	0	1	24.5719	4.61894	0.00149034	0.00400933
SOX11	23	15	11	1	1	0	24.1612	4.59462	0.000136249	0.00041865
RP11-260M2.1	13	6	7	0	0	1	23.8542	4.57617	0.00183919	0.00487962
RIMKLB	75	70	72	7	1	1	23.8104	4.57352	1.51e-15	1.12e-14
NTRK3	61	43	64	2	4	1	23.4305	4.55032	2.06e-12	1.26e-11
AC009238.7	8	10	7	0	1	0	22.9147	4.5182	0.00205902	0.00541672
SUSD3	12	20	14	0	2	0	22.3486	4.48211	0.000216403	0.000649116
CNKSR2	29	55	28	1	0	4	22.3249	4.48058	1.85e-08	8.33e-08
RP11-490K7.4	5	14	5	1	0	0	22.0827	4.46484	0.0029848	0.00764242
ZNF502	22	18	27	3	0	0	22.0156	4.46046	8.67e-06	3.05e-05
RP4-777O23.2	7	9	8	1	0	0	21.9333	4.45505	0.00254379	0.00659615
RP11-594N15.3	11	4	9	1	0	0	21.8898	4.45219	0.00287747	0.00739031
ADAM23	32	17	41	0	3	1	21.7712	4.44435	4.1e-07	1.65e-06
LIPI	8	5	10	1	0	0	20.9051	4.38578	0.00335113	0.00850838
AR	62	64	60	5	0	4	20.4851	4.3565	8.29e-14	5.53e-13
RP11-656G20.1	8	9	5	1	0	0	20.2247	4.33804	0.00392531	0.00984
CADM1	33	39	31	0	4	1	20.0863	4.32814	3.15e-08	1.39e-07
AC006159.5	19	15	5	2	0	0	19.5522	4.28926	0.000799154	0.00223388
ZNF66	15	12	12	2	0	0	19.3326	4.27297	0.000592808	0.00168487
RP11-366M4.11	14	13	11	1	0	1	18.869	4.23795	0.000624798	0.00176938
HMGN5	51	53	43	3	1	4	18.2032	4.18612	2.48e-11	1.4e-10
RP11-707P17.2	20	20	14	1	2	0	17.6279	4.13979	5.19e-05	0.000167291
FMR1-IT1	17	8	10	2	0	0	17.3893	4.12013	0.00126935	0.00344987
RP11-395I14.2	12	12	11	2	0	0	17.3505	4.1169	0.00112917	0.00309149
FAM196A	15	17	18	0	1	2	16.3775	4.03364	9.53e-05	0.000297417
PKD1P1	11	6	16	0	0	2	16.2554	4.02285	0.00192819	0.00510043
RP11-366L20.3	13	11	9	1	1	0	16.2067	4.01852	0.00146037	0.00393319
OSBPL6	29	43	59	5	2	1	16.0222	4.002	9.97e-10	5e-09
ZNF493	55	46	54	4	2	4	15.2836	3.93391	6.69e-12	3.92e-11
MMP3	11	13	6	1	0	1	14.9933	3.90625	0.0025975	0.00672144
KRT8P5	22	26	26	4	1	0	14.5793	3.86585	3.01e-06	1.11e-05
TLR4	552	518	606	42	33	38	14.5787	3.86579	3.07e-108	9.58e-106
RP11-390G14.1	16	15	13	0	2	1	14.3277	3.84073	0.000269984	0.000800316
ZNF43	28	23	33	1	1	4	13.7966	3.78625	6.24e-07	2.46e-06
RP11-392O17.2	24	25	19	0	1	4	13.4819	3.75295	8.8e-06	3.09e-05
ALDH1L2	47	47	67	4	1	7	13.239	3.72672	1.15e-11	6.63e-11
RP11-80P20.3	32	30	44	5	2	1	12.9942	3.69979	2.99e-08	1.32e-07
RND3	1486	1410	1390	102	98	130	12.7957	3.67759	3.26e-232	1.72e-228
RP11-166O4.6	14	10	14	1	0	2	12.5631	3.65112	0.000804395	0.00224734
AC073333.8	19	16	15	1	0	3	12.4511	3.6382	0.000131968	0.000406145
NCAM2	98	99	90	6	9	8	12.2621	3.61614	4.73e-20	4.52e-19
RANBP3L	10	15	12	0	1	2	12.1421	3.60194	0.000984637	0.00271828
RP11-366L20.2	20	21	20	1	0	4	12.1393	3.60161	2.82e-05	9.37e-05
AC093642.3	22	14	13	1	1	2	12.1272	3.60017	0.000147655	0.000451928
PPP1R9A	29	31	36	5	2	1	11.7949	3.5601	1.4e-07	5.87e-07
RP11-685N10.1	22	23	27	2	3	1	11.7089	3.54953	4.26e-06	1.55e-05
GLIPR1L1	16	18	13	3	0	1	11.7079	3.5494	0.000233665	0.00069793
TLL1	21	16	21	1	0	4	11.5272	3.52697	5.2e-05	0.000167385
CCDC39	107	85	93	10	1	14	11.3459	3.5041	8e-18	6.81e-17
RP11-146E13.4	10	12	12	2	0	1	11.2458	3.49131	0.00166249	0.00444198
IL1RL2	18	12	16	1	2	1	11.2398	3.49055	0.000247497	0.000736752
RP4-657D16.3	16	19	20	1	1	3	10.8502	3.43965	6.7e-05	0.000212768
RN7SKP97	24	23	18	2	1	3	10.7463	3.42577	1.5e-05	5.16e-05
ZNF204P	29	23	23	4	3	0	10.5048	3.39298	5.32e-06	1.91e-05
C22orf34	7	10	15	1	1	1	10.409	3.37976	0.00254449	0.00659716
TIMP3	4262	4095	4818	405	358	485	10.3832	3.37618	0	0
PTCHD1	12	12	7	2	1	0	10.209	3.35178	0.00316448	0.00806641
SOX6	9	14	8	2	1	0	10.1895	3.34902	0.00319458	0.00813922
RP11-143J12.3	11	10	10	0	1	2	10.1754	3.34702	0.00299915	0.00767451
AC000123.4	27	36	18	6	1	1	10.0899	3.33484	4.87e-06	1.76e-05
ECM2	22	27	23	2	3	2	10.0869	3.33441	5.77e-06	2.07e-05
HTR1F	69	63	71	13	5	2	9.99299	3.32092	4.69e-13	2.98e-12
GRIK1	13	8	9	2	1	0	9.84072	3.29876	0.00383714	0.00963606
AC007319.1	23	18	19	3	2	1	9.83621	3.2981	3.9e-05	0.000127496
IGSF10	23	21	16	1	3	2	9.81154	3.29448	4.2e-05	0.000136784
CRYZP1	9	10	11	2	1	0	9.80346	3.29329	0.00372397	0.00937075
AF127577.13	28	21	9	1	1	4	9.67599	3.27441	0.00012171	0.000375721
CTC-242N15.1	38	38	30	8	0	3	9.62541	3.26685	2.07e-07	8.56e-07
GPM6B	21	21	16	1	3	2	9.47843	3.24465	5.96e-05	0.00019043
TLE4	127	146	128	17	18	7	9.35092	3.22511	7.78e-24	9.28e-23
TMEM26	8	22	8	1	2	1	9.33739	3.22302	0.00159432	0.00427222
SPDYA	21	3	13	2	0	2	9.22533	3.2056	0.00289256	0.0074242
ZNF192P1	28	22	24	3	0	5	9.22269	3.20519	9.68e-06	3.39e-05
NTNG1	97	111	128	10	11	15	9.16265	3.19576	2.02e-21	2.11e-20
CH17-264L24.1	46	53	40	4	4	7	9.15817	3.19506	8.33e-10	4.2e-09
TSPAN18	158	150	164	17	12	22	9.12657	3.19007	1.38e-29	2.21e-28
RP11-181E10.3	34	48	39	4	6	3	9.10884	3.18727	1.17e-08	5.38e-08
RP11-203B9.4	11	29	6	2	3	0	9.02351	3.17369	0.00107	0.00293938
LINC00664	15	16	14	3	1	1	8.89668	3.15327	0.000446101	0.0012876
CTD-2318O12.1	11	10	24	1	0	4	8.88357	3.15114	0.000869739	0.00242064
CLDN20	16	12	7	0	0	4	8.81371	3.13975	0.00341313	0.00864817
RP11-445O3.3	23	30	36	4	3	3	8.72438	3.12505	9.87e-07	3.82e-06
HSPA8P15	11	18	15	0	1	4	8.70531	3.1219	0.000785878	0.00219822
ANKRD20A11P	39	30	46	3	3	7	8.7045	3.12176	3.98e-08	1.74e-07
SLC14A1	5	12	18	3	0	1	8.62796	3.10902	0.00335693	0.00852004
AC005042.4	8	12	15	0	1	3	8.59503	3.1035	0.00261941	0.00677151
RP11-348N5.7	14	17	12	2	1	2	8.52151	3.09111	0.000629118	0.00178114
KCNJ2-AS1	15	20	7	2	2	1	8.3061	3.05417	0.00105285	0.00289415
LRRC39	18	20	29	7	0	1	8.30176	3.05342	7.91e-05	0.000249442
CAPN14	11	10	13	1	2	1	8.28157	3.0499	0.0024776	0.00643714
UNC5C	20	24	23	4	2	2	8.25128	3.04462	2.34e-05	7.88e-05
ROCK1P1	14	17	19	1	1	4	8.23227	3.04129	0.000305444	0.000897268
SLC16A9	24	33	49	5	3	5	7.99203	2.99856	2.94e-07	1.2e-06
NAALAD2	44	72	54	10	6	5	7.97591	2.99565	1.15e-10	6.17e-10
KCNJ2	194	160	181	24	24	18	7.95429	2.99173	8.61e-31	1.49e-29
RP11-588H23.3	18	14	8	1	2	2	7.90265	2.98234	0.00135892	0.00367961
RP1-27K12.4	32	19	21	4	3	2	7.87981	2.97816	1.87e-05	6.37e-05
RP11-141C7.3	12	10	18	2	1	2	7.85665	2.97392	0.00127545	0.00346512
SPATA1	29	35	23	8	2	1	7.84892	2.97249	6.01e-06	2.15e-05
LL22NC03-2H8.5	24	23	17	2	4	2	7.83916	2.9707	4.9e-05	0.000158266
RP11-138H8.6	16	16	24	3	2	2	7.83654	2.97022	0.000135987	0.000417967
LRRC69	31	27	48	2	9	2	7.82314	2.96775	1e-06	3.87e-06
SLC47A1P1	12	17	10	3	0	2	7.80649	2.96467	0.00173187	0.00461745
ZNF726	28	20	16	1	5	2	7.80157	2.96377	7.53e-05	0.000238104
ADRB1	29	26	23	3	2	5	7.72829	2.95015	7.3e-06	2.58e-05
METTL7A	17	19	34	6	0	3	7.69463	2.94385	6.16e-05	0.000196375
NEB	51	52	36	4	9	5	7.56502	2.91934	7.44e-09	3.48e-08
AC000123.2	106	107	90	8	11	21	7.48568	2.90413	5.98e-17	4.85e-16
RP11-85I17.2	23	12	17	4	1	2	7.36313	2.88032	0.000358788	0.0010457
NDUFV2	13	13	12	1	4	0	7.31932	2.87171	0.00258401	0.0066898
AK3P5	16	14	7	2	3	0	7.23631	2.85525	0.00312892	0.00798344
PRTG	39	47	53	8	6	5	7.17515	2.84301	4.37e-09	2.08e-08
SYT14	24	37	19	5	5	1	7.13795	2.83551	1.94e-05	6.59e-05
WDR17	42	49	54	8	6	6	7.11971	2.83182	1.81e-09	8.91e-09
LUM	199	166	196	31	31	16	7.03631	2.81482	2.74e-28	4.15e-27
RP11-381E24.1	39	55	48	9	3	8	7.0338	2.8143	6.43e-09	3.02e-08
GCSAM	41	32	48	9	3	5	7.01863	2.81119	8.57e-08	3.65e-07
RP11-455I9.1	19	11	12	4	0	2	7.00348	2.80807	0.00173877	0.00463407
AC006378.2	20	29	29	1	3	7	6.98091	2.80341	2.19e-05	7.4e-05
ABCA12	26	24	20	5	3	2	6.90443	2.78752	3.61e-05	0.000118491
RP11-609N14.4	23	27	12	7	1	1	6.89358	2.78525	0.000284111	0.000839139
ZNF214	13	14	15	2	2	2	6.87163	2.78065	0.00117849	0.00321862
ANKFN1	25	5	20	2	5	0	6.84074	2.77415	0.001859	0.00492972
AGAP13P	19	19	10	4	2	1	6.79509	2.76449	0.00080348	0.00224508
SYCP2	60	60	38	11	9	3	6.76077	2.75719	6.83e-09	3.2e-08
FAM196B	53	50	34	6	8	6	6.74277	2.75334	1.86e-08	8.37e-08
MAP7D2	145	180	169	29	27	17	6.63233	2.72952	2.46e-25	3.19e-24
RP11-797H7.1	18	19	10	2	3	2	6.61339	2.72539	0.00085687	0.00238665
MANEA-AS1	26	26	27	5	2	5	6.51596	2.70398	1.39e-05	4.79e-05
RFX3-AS1	49	38	39	9	7	3	6.51147	2.70298	8.99e-08	3.82e-07
LINC01204	34	40	51	10	4	5	6.47342	2.69453	1.01e-07	4.26e-07
RP11-30L15.4	17	18	24	4	2	3	6.44835	2.68893	0.000180818	0.000547416
HOOK1	116	105	113	15	16	20	6.44207	2.68752	7.93e-19	7.12e-18
AMPH	136	130	98	33	10	14	6.35431	2.66773	9.09e-16	6.84e-15
ASMTL-AS1	37	34	32	3	6	7	6.32567	2.66122	1.05e-06	4.05e-06
EBLN2	30	20	34	3	6	4	6.28892	2.65281	1.35e-05	4.67e-05
CTD-2600H12.2	35	30	24	7	4	3	6.2804	2.65086	7e-06	2.48e-05
LINC00342	120	129	134	18	17	26	6.18257	2.62821	1.06e-20	1.05e-19
RP11-219A15.1	94	74	87	20	8	13	6.15049	2.6207	1.3e-13	8.56e-13
SPN	16	19	15	1	3	4	6.14576	2.61959	0.000725316	0.00203743
MME	58	81	52	10	6	15	6.12187	2.61397	3.16e-10	1.64e-09
TENM2	21	25	40	5	0	9	6.10905	2.61095	4.75e-05	0.000153846
RIMKLBP2	19	37	18	6	4	2	6.08456	2.60515	8.4e-05	0.000264014
ESRRG	13	11	19	6	1	0	6.05025	2.59699	0.00333948	0.0084839
RP11-96D1.8	15	21	25	6	2	2	6.00362	2.58583	0.000264275	0.000783941
RP11-359K18.4	27	22	23	4	3	5	5.92551	2.56694	5.08e-05	0.000163972
RP11-403P17.6	9	16	29	6	1	2	5.89355	2.55914	0.00119995	0.00327344
CDH6	33	26	38	6	8	2	5.8857	2.55721	6.25e-06	2.23e-05
CEP152	621	532	500	95	72	111	5.88098	2.55606	6.63e-63	4.53e-61
ST20	41	39	46	7	9	5	5.85882	2.55061	1.23e-07	5.18e-07
FAM184A	148	120	149	22	23	25	5.84897	2.54818	1.78e-21	1.86e-20
RP11-57H12.5	14	17	27	1	0	9	5.78383	2.53202	0.00145254	0.00391359
GPR1	76	63	65	12	13	10	5.72149	2.51639	2.86e-11	1.61e-10
PRKAR2B	26	21	28	4	2	7	5.71098	2.51374	5.81e-05	0.000186075
GJA3	69	57	71	14	10	10	5.69571	2.50988	5.68e-11	3.13e-10
SLC10A5	33	23	37	6	6	4	5.67966	2.50581	7.82e-06	2.76e-05
SBSPON	13	24	15	1	4	4	5.6623	2.50139	0.000993825	0.00274257
AC007038.7	34	29	21	8	2	5	5.58473	2.48149	3.46e-05	0.000113911
LINC00106	26	18	29	6	1	6	5.57381	2.47866	0.000113476	0.000351428
CD96	15	19	22	4	1	5	5.55121	2.4728	0.000585119	0.00166481
Y_RNA	17	12	10	3	1	3	5.55076	2.47268	0.00378985	0.00952297
TDRD6	59	68	47	14	10	7	5.53484	2.46854	3.27e-09	1.57e-08
AC015849.19	74	66	67	18	9	10	5.52382	2.46567	5.79e-11	3.19e-10
RAB11FIP1P1	71	86	77	23	9	10	5.50795	2.46152	1.96e-11	1.11e-10
RP11-861E21.2	13	11	15	2	2	3	5.4748	2.45281	0.00351241	0.00888166
RP11-278A23.2	17	19	13	5	1	3	5.42867	2.4406	0.00140559	0.00379532
AC092881.1	17	23	15	5	3	2	5.4277	2.44034	0.000677938	0.00191093
TOMM5	14	17	24	5	3	2	5.38029	2.42768	0.000734528	0.00206193
ACAP2-IT1	15	23	17	2	6	2	5.33589	2.41573	0.000896511	0.00249188
RP11-797A18.6	16	34	14	1	3	8	5.30717	2.40794	0.000800796	0.00223817
ADAM32	29	29	27	8	4	4	5.2443	2.39075	2.73e-05	9.08e-05
RP11-69E11.4	21	23	26	6	6	1	5.23944	2.38941	0.000210767	0.000633467
GPR15	23	29	17	3	5	5	5.22755	2.38614	0.000185048	0.000559182
CCDC144B	124	122	109	25	19	23	5.22719	2.38604	1.95e-17	1.63e-16
RP11-288C18.1	95	71	89	19	15	14	5.22087	2.38429	8.95e-13	5.59e-12
RP11-154D6.1	28	36	26	7	6	4	5.20719	2.38051	1.83e-05	6.25e-05
RP11-258C19.7	42	32	36	6	6	9	5.16356	2.36837	2.06e-06	7.74e-06
GOLGA6L5P	16	19	18	3	5	2	5.1614	2.36776	0.000978817	0.00270397
RP11-49C9.2	20	25	22	2	5	6	5.0553	2.3378	0.000259102	0.000769567
RP11-495P10.7	19	19	34	6	3	5	5.04677	2.33536	0.000184086	0.000556515
RP11-181K3.4	23	22	21	6	2	5	5.03877	2.33307	0.000264937	0.000785794
PGM5P2	56	55	32	6	11	11	5.03318	2.33147	4.08e-07	1.64e-06
DCAF4L1	62	71	75	23	6	12	5.02893	2.33025	1.49e-09	7.36e-09
AC010976.2	17	21	13	2	4	4	5.01696	2.32681	0.00142311	0.00383871
MYSM1	484	526	448	101	85	101	5.00948	2.32466	7.67e-57	4.23e-55
ZNF117	227	229	211	60	28	44	5.00453	2.32323	1.41e-26	1.94e-25
ZNF37BP	321	317	324	62	64	64	4.97346	2.31425	1.45e-42	4.39e-41
N4BP2L2-IT2	16	13	16	2	1	6	4.97197	2.31382	0.00327046	0.00832153
PIK3C2G	47	73	68	8	15	14	4.96546	2.31193	4.89e-09	2.32e-08
ANKRD36BP2	14	32	24	1	3	10	4.95349	2.30845	0.000709059	0.00199308
RP11-4B16.4	17	32	32	7	6	3	4.94237	2.3052	0.00010445	0.000324424
LINC01021	355	333	343	78	51	77	4.94173	2.30502	5.36e-43	1.65e-41
PFN1P2	52	53	55	14	7	11	4.93898	2.30421	1.82e-08	8.21e-08
CACNA2D1	39	44	37	10	9	5	4.90634	2.29465	1.44e-06	5.49e-06
RP3-368A4.6	329	355	356	67	64	78	4.8948	2.29125	4.36e-45	1.49e-43
NKTR	1228	1383	1180	294	207	268	4.8711	2.28425	5.5e-104	1.51e-101
RP11-731C17.2	15	8	28	3	6	1	4.86835	2.28343	0.00361834	0.00912557
RP11-395N3.1	33	40	21	6	8	5	4.86526	2.28252	3.25e-05	0.000107324
ZMAT1	59	70	89	16	14	14	4.85197	2.27857	1.27e-10	6.79e-10
VIT	15	20	14	4	3	3	4.83403	2.27323	0.00182845	0.00485477
RP11-756P10.1	19	18	12	0	5	5	4.79648	2.26198	0.00347488	0.00879201
RP11-597D13.7	16	17	11	3	4	2	4.79584	2.26178	0.0034589	0.00875473
RP11-574K11.29	22	35	16	3	6	6	4.79473	2.26145	0.000298236	0.000877066
RP11-797A18.5	19	21	33	5	3	7	4.7874	2.25924	0.00021533	0.000645989
CTB-13F3.1	18	27	23	9	4	1	4.77699	2.2561	0.000595785	0.00169243
SALL4	33	39	53	10	2	14	4.77594	2.25579	5.33e-06	1.92e-05
RP11-102G14.1	15	9	20	3	3	3	4.77337	2.25501	0.00378169	0.00950584
FPGT-TNNI3K	33	19	24	9	1	6	4.74658	2.24689	0.000306304	0.000899669
RP11-488P3.1	22	32	17	6	2	7	4.7288	2.24147	0.000356558	0.00103949
RP4-798A10.2	39	27	40	5	8	9	4.71769	2.23808	8.8e-06	3.09e-05
LINC00900	30	45	41	6	11	7	4.71088	2.236	4.21e-06	1.54e-05
MAP6	45	55	45	8	15	7	4.70904	2.23543	3.86e-07	1.56e-06
ANKRD36	313	300	263	50	64	71	4.65816	2.21976	3.5e-32	6.49e-31
ABCA8	83	80	96	23	15	17	4.63201	2.21164	3.44e-12	2.06e-11
TBC1D32	140	175	149	32	29	38	4.61902	2.20759	8.93e-20	8.44e-19
NSUN7	75	98	76	17	10	27	4.58066	2.19556	1.69e-10	8.97e-10
ADGRL3	37	35	42	11	0	14	4.5749	2.19374	4.73e-05	0.000153218
KIF14	1610	1562	1351	366	300	311	4.56457	2.19048	1.2e-103	3.21e-101
EEF1A1P19	27	31	25	7	5	6	4.55133	2.18629	7.52e-05	0.000237859
RP3-331H24.6	30	36	16	5	4	9	4.54242	2.18346	0.000205279	0.000617323
ANKRD10-IT1	167	187	175	34	30	51	4.54087	2.18297	1.7e-21	1.78e-20
USP32P1	88	108	101	16	27	21	4.53481	2.18104	9.06e-13	5.65e-12
ANKRD36C	128	137	112	21	28	33	4.52535	2.17803	1.09e-15	8.16e-15
CST6	22	21	16	9	2	2	4.51661	2.17524	0.00161667	0.00432718
RALGAPA1P1	15	23	22	5	5	3	4.51227	2.17385	0.000897369	0.00249302
LINC00308	38	29	33	9	4	9	4.50506	2.17155	2.04e-05	6.91e-05
RP11-504P24.3	115	107	74	23	21	21	4.49713	2.16901	3.85e-12	2.29e-11
CCDC144A	264	242	244	66	39	60	4.4935	2.16784	4.23e-29	6.65e-28
RP11-530N7.2	11	22	17	3	3	5	4.48067	2.16372	0.00268768	0.00693362
SLC7A11-AS1	167	175	141	36	24	47	4.47646	2.16236	1.73e-18	1.53e-17
RP11-206L10.9	42	39	32	6	8	11	4.45854	2.15657	6.77e-06	2.41e-05
RP11-378J18.8	21	22	21	4	8	2	4.43043	2.14745	0.000873816	0.00243103
RP11-250B2.3	12	12	31	1	5	6	4.42611	2.14604	0.00355708	0.00898068
RP11-87H9.4	60	62	71	10	12	21	4.41807	2.14342	7.6e-09	3.55e-08
EGR1	923	680	1185	223	167	230	4.418	2.14339	2.87e-21	2.95e-20
CRYGS	44	56	42	11	5	16	4.41669	2.14296	1.13e-06	4.35e-06
LINC01572	48	36	32	10	7	9	4.41308	2.14179	5.88e-06	2.1e-05
SLITRK6	72	80	60	11	22	14	4.40764	2.14001	5.18e-09	2.45e-08
ZNF876P	19	24	15	3	5	5	4.38985	2.13417	0.00127244	0.00345781
ST3GAL6	156	186	156	36	28	49	4.35826	2.12375	3.12e-19	2.86e-18
KANTR	14	21	14	4	5	2	4.35579	2.12293	0.00330097	0.00839513
GOLGA6L9	138	122	148	33	29	30	4.3548	2.12261	1.62e-17	1.36e-16
CTD-2310F14.1	21	23	22	4	4	7	4.34093	2.11801	0.000544971	0.0015558
RHOT1P1	38	29	26	3	10	8	4.32933	2.11414	9.45e-05	0.000294965
GOLGA8A	213	184	208	36	53	48	4.3228	2.11197	9.58e-23	1.08e-21
SULF1	53	36	47	9	10	12	4.3117	2.10826	1.14e-06	4.38e-06
LINC00894	92	58	83	23	5	26	4.30798	2.10701	3.46e-08	1.52e-07
VCAN-AS1	20	16	12	3	4	4	4.30041	2.10447	0.00347064	0.00878233
RPL23AP53	21	20	24	10	2	3	4.29563	2.10287	0.00113511	0.00310575
RP11-362K14.5	25	18	22	10	3	2	4.28551	2.09947	0.00124557	0.00339045
RP11-726G1.1	61	49	41	14	9	12	4.27151	2.09475	4.38e-07	1.76e-06
MALAT1	1641	1713	1542	381	378	371	4.25893	2.09049	5.39e-122	2.19e-119
LINC01355	151	152	137	35	31	36	4.25048	2.08763	3.13e-18	2.73e-17
AP000648.5	257	280	267	68	45	74	4.24837	2.08691	6.39e-30	1.05e-28
MFSD7	13	22	25	5	2	7	4.23994	2.08404	0.00160828	0.00430583
RP11-499P20.2	18	15	18	5	2	5	4.21064	2.07404	0.00279006	0.0071759
AC016722.4	20	30	23	5	7	5	4.20401	2.07177	0.000392872	0.0011408
SPDYE5	14	18	28	3	4	7	4.19477	2.06859	0.00164208	0.00439023
IFT80	295	293	278	81	46	78	4.18186	2.06414	6.5e-30	1.06e-28
CHRM3-AS2	55	53	57	11	10	18	4.17418	2.06149	1.13e-07	4.77e-07
SMAD9	37	47	39	8	10	11	4.16886	2.05965	4.28e-06	1.56e-05
GABPB1-AS1	504	550	587	153	104	131	4.16576	2.05858	1.13e-55	6e-54
SAMD5	49	38	36	11	11	7	4.16396	2.05795	5.99e-06	2.14e-05
KLRA1P	48	39	43	18	5	8	4.16187	2.05723	7.75e-06	2.74e-05
FAM95C	19	22	27	6	6	4	4.15073	2.05336	0.000616812	0.00174887
LINC00624	26	16	13	2	6	5	4.14925	2.05285	0.00297905	0.00763045
SNAP25	19	19	16	4	3	6	4.11428	2.04064	0.00226023	0.00591009
CCP110	785	777	717	227	156	164	4.10975	2.03905	2.66e-60	1.66e-58
RP11-10N23.2	58	55	50	9	15	15	4.10138	2.03611	2.23e-07	9.18e-07
RP11-583F2.1	27	15	16	4	4	6	4.0963	2.03432	0.00196022	0.00517934
RP11-177C12.1	24	20	26	4	3	10	4.07881	2.02815	0.000782839	0.00219001
CLDN18	20	13	21	5	4	4	4.07491	2.02677	0.00247664	0.00643544
ENTPD1	68	39	36	16	9	10	4.05076	2.01819	5.34e-06	1.92e-05
RP11-210M15.2	197	208	216	45	43	63	4.05012	2.01796	2.36e-23	2.75e-22
FGF14	54	57	41	17	12	8	4.04948	2.01774	1.2e-06	4.61e-06
CTD-2033D15.2	28	16	14	6	7	1	4.04363	2.01565	0.00361003	0.00910569
EFCAB13	53	49	45	12	11	13	4.02436	2.00876	6.52e-07	2.57e-06
CCDC150	199	175	180	55	49	31	4.02315	2.00832	1.4e-18	1.24e-17
EYS	33	49	45	7	12	12	4.00857	2.00309	7.25e-06	2.57e-05
ZNF761	390	336	382	105	68	100	4.00617	2.00222	6.65e-37	1.56e-35
NPR3	43	44	51	10	8	16	4.00451	2.00162	2.06e-06	7.73e-06
RUSC1-AS1	89	96	101	20	28	22	3.99426	1.99793	1.28e-11	7.35e-11
MYEF2	143	125	136	36	24	40	3.99114	1.9968	1.16e-15	8.62e-15
IFNE	44	32	46	10	10	10	3.98657	1.99515	7.57e-06	2.67e-05
KCNT2	144	167	160	42	25	50	3.98388	1.99418	5.35e-17	4.35e-16
DDR2	33	30	33	7	5	12	3.95869	1.98502	8.17e-05	0.000257135
CYP4F3	36	29	49	10	12	6	3.95465	1.98355	3.01e-05	9.97e-05
RP11-495P10.9	50	52	55	11	13	15	3.9526	1.9828	3.38e-07	1.37e-06
VPS13A	1026	891	815	251	172	262	3.95239	1.98272	4.4e-57	2.44e-55
ZNF84	518	522	476	143	95	142	3.94553	1.98022	1.25e-45	4.34e-44
ANXA10	517	498	525	162	87	140	3.91736	1.96988	2.9e-42	8.71e-41
AC093110.3	33	39	31	10	7	9	3.91266	1.96815	4.07e-05	0.000132953
CHD5	132	130	182	48	24	40	3.90761	1.96629	4.8e-15	3.45e-14
GOLGA8B	653	729	668	186	170	161	3.89695	1.96235	3.33e-61	2.13e-59
CCDC144CP	16	38	32	9	2	11	3.89558	1.96184	0.00068227	0.0019222
RYR1	109	124	134	38	21	34	3.89516	1.96168	6.88e-14	4.61e-13
PARM1	130	121	141	39	29	31	3.89326	1.96098	2.58e-15	1.89e-14
ROCK2	1192	1157	1126	323	223	337	3.8917	1.9604	2.73e-83	4.16e-81
UBE2Q2P2	42	45	39	9	10	13	3.87912	1.95573	6.4e-06	2.28e-05
HTR7	57	53	39	13	12	13	3.87107	1.95273	1.51e-06	5.73e-06
POLQ	784	787	669	201	156	216	3.86522	1.95055	6.24e-57	3.45e-55
HELLPAR	41	35	30	8	10	9	3.85946	1.9484	4.09e-05	0.00013352
NBEAL1	389	449	364	106	83	119	3.85729	1.94759	1.57e-35	3.43e-34
SLC9A2	108	98	103	33	22	24	3.85432	1.94648	3.62e-12	2.16e-11
ATAD5	351	303	289	85	63	94	3.85289	1.94594	1.74e-29	2.78e-28
THAP9-AS1	289	293	252	82	47	86	3.84805	1.94413	7.29e-25	9.22e-24
RP11-337N6.3	26	36	24	6	9	7	3.83416	1.93891	0.000261236	0.000775362
RP11-734I18.1	38	46	48	14	8	12	3.82938	1.93711	4.87e-06	1.76e-05
PIK3C2A	839	964	841	248	196	238	3.82342	1.93487	1.06e-70	1.01e-68
ZNF788	144	122	128	37	26	39	3.81507	1.93171	1e-14	7.07e-14
ZNF449	214	223	233	62	51	60	3.81047	1.92997	8.88e-25	1.12e-23
CASP8AP2	833	839	717	201	190	228	3.80567	1.92815	4.74e-61	3.03e-59
BRCA2	641	591	480	171	106	170	3.80358	1.92736	2.72e-36	6.22e-35
FRY	46	56	73	16	18	11	3.7859	1.92064	4.61e-07	1.85e-06
CHML	1866	1832	1628	460	390	541	3.78416	1.91997	1.53e-95	3.44e-93
INTU	217	242	247	83	40	62	3.77416	1.91616	1.69e-21	1.77e-20
ASPM	4458	3942	3430	1112	902	1093	3.76569	1.91292	1.31e-42	3.97e-41
ZNF880	78	49	77	21	19	13	3.76471	1.91254	9.37e-08	3.98e-07
LRAT	45	45	43	21	7	7	3.764	1.91227	2.17e-05	7.33e-05
RP11-250B2.5	15	27	15	6	4	5	3.761	1.91112	0.00328531	0.00835728
MCMDC2	57	51	75	16	12	20	3.75004	1.90691	1.66e-07	6.9e-07
CTD-2006H14.2	24	18	35	6	8	6	3.74288	1.90415	0.000712308	0.00200195
RP11-690D19.3	32	38	28	8	6	12	3.73666	1.90175	0.000115618	0.000357644
C5orf46	38	37	47	4	11	17	3.73584	1.90143	4.8e-05	0.000155196
CENPJ	585	474	538	172	102	149	3.73282	1.90027	4.38e-40	1.2e-38
PNISR	2170	2007	2069	632	442	579	3.73125	1.89966	5.99e-121	2.39e-118
ADAMTS12	538	434	524	129	126	139	3.72997	1.89916	1.31e-44	4.38e-43
SMC6	860	813	750	252	164	227	3.72828	1.89851	1.04e-56	5.73e-55
SLC25A27	179	178	195	40	39	67	3.72792	1.89837	3.89e-18	3.37e-17
PILRB	83	75	68	18	16	26	3.72337	1.89661	7.03e-09	3.29e-08
RP11-564D11.3	149	91	115	35	30	29	3.71496	1.89335	8.65e-12	5.03e-11
ZFP14	56	64	83	7	25	21	3.7111	1.89185	9.11e-07	3.54e-06
CCDC66	179	163	166	52	28	56	3.70212	1.88835	1.31e-16	1.04e-15
ZFPM2	105	90	95	28	29	20	3.69021	1.8837	9.22e-11	5e-10
DYNC2H1	394	419	419	129	82	119	3.68619	1.88213	7.76e-38	1.9e-36
NAIP	27	13	26	7	1	10	3.66142	1.8724	0.00367429	0.00925453
ZNF83	549	550	527	169	125	144	3.65951	1.87165	8.55e-49	3.4e-47
DST	12365	11673	9849	3371	2614	3182	3.6584	1.87121	1.01e-42	3.08e-41
ANKRD36B	100	110	92	26	21	35	3.64209	1.86477	5.09e-11	2.81e-10
FAM185A	17	41	40	9	13	4	3.64041	1.8641	0.000578715	0.00164747
SMCHD1	3277	3101	3058	905	719	937	3.63667	1.86262	9.63e-162	8.87e-159
RP11-313J2.1	145	139	152	39	40	39	3.6259	1.85834	6.17e-16	4.68e-15
CEP170	2116	2192	2008	666	434	631	3.61333	1.85333	1.14e-91	2.14e-89
CYP4F12	33	37	63	12	11	13	3.60826	1.8513	1.9e-05	6.47e-05
RFX8	142	159	128	42	39	36	3.60808	1.85123	1.05e-14	7.38e-14
PRUNE2	557	529	591	186	111	162	3.60785	1.85114	9.82e-45	3.3e-43
FSIP2	714	621	588	158	160	209	3.59872	1.84748	7.45e-45	2.52e-43
SMC5	798	743	734	252	185	186	3.59727	1.8469	1.38e-54	7.07e-53
SEPSECS-AS1	81	67	63	17	16	25	3.59484	1.84593	4.57e-08	1.99e-07
DMTF1	732	686	705	227	138	220	3.59115	1.84445	2.2e-50	9.32e-49
AGPAT4-IT1	22	24	19	9	3	6	3.59025	1.84409	0.00211365	0.00555285
NEAT1	4368	4117	4357	1303	1086	1131	3.58773	1.84307	2.05e-204	4.34e-201
MYH15	102	107	91	30	17	36	3.587	1.84278	2e-10	1.06e-09
ARMCX2	133	114	121	35	34	32	3.57944	1.83973	2.8e-13	1.8e-12
RIF1	1543	1507	1293	477	337	387	3.5742	1.83762	5.35e-69	4.76e-67
KCNMB3	117	96	93	28	19	38	3.56915	1.83558	1.97e-10	1.04e-09
ZNRD1ASP	164	136	146	47	38	38	3.56816	1.83518	2.38e-15	1.74e-14
SLC26A7	24	16	21	4	3	10	3.56191	1.83265	0.00363204	0.00915574
ALMS1-IT1	33	32	29	9	8	9	3.5619	1.83265	0.000170118	0.000517538
SMG1	4543	4624	4614	1424	1107	1286	3.55764	1.83092	6.22e-218	1.88e-214
BHMT	62	93	66	19	23	19	3.55488	1.8298	5.73e-08	2.48e-07
CENPF	7537	6978	6057	2110	1627	1994	3.55194	1.82861	1.48e-43	4.66e-42
ZNF10	167	168	121	40	50	36	3.55142	1.8284	2.79e-13	1.8e-12
SMC3	2037	1990	1639	554	433	593	3.55068	1.8281	1.75e-75	1.95e-73
C2orf88	31	18	22	9	2	9	3.54652	1.8264	0.00214389	0.00562601
EPHA7	367	387	364	109	87	115	3.54509	1.82582	4.23e-35	9.11e-34
PCSK9	40	48	53	14	13	12	3.5433	1.82509	5.36e-06	1.93e-05
KLHL8	314	323	307	117	73	73	3.5394	1.8235	1.69e-25	2.21e-24
ZNF711	232	212	206	78	56	47	3.53472	1.8216	5.1e-19	4.62e-18
TRPA1	82	70	93	32	8	29	3.53421	1.82139	1.42e-07	5.92e-07
RP4-631H13.6	25	41	46	5	11	15	3.53122	1.82017	0.00016434	0.000500824
FANCI	2555	2474	2436	796	564	729	3.52949	1.81946	1.21e-124	5.25e-122
SLC16A4	28	25	21	10	2	9	3.52487	1.81757	0.00161629	0.00432673
RP11-159D12.2	234	279	299	78	67	82	3.51587	1.81388	9.97e-26	1.32e-24
ZNF525	266	340	273	79	70	98	3.51269	1.81257	1.74e-24	2.16e-23
TRABD2A	28	35	18	10	5	8	3.50527	1.80953	0.000929219	0.00257603
MTBP	267	273	269	84	58	86	3.50345	1.80878	1.14e-25	1.5e-24
CEP162	200	193	195	49	54	62	3.50316	1.80866	1.28e-19	1.2e-18
FOS	77	38	100	12	19	29	3.5001	1.8074	3.9e-06	1.43e-05
CPED1	228	226	268	66	58	79	3.4979	1.80649	1.76e-23	2.07e-22
SNX18P3	43	67	58	15	18	14	3.49734	1.80626	1.8e-06	6.8e-06
TPR	4524	4288	3728	1235	1058	1249	3.49533	1.80543	6.52e-121	2.56e-118
MGAM2	47	44	35	15	5	16	3.49368	1.80475	5.08e-05	0.000163975
THOC2	1100	999	1002	288	270	316	3.49331	1.80459	2.05e-77	2.51e-75
ZNF23	50	33	51	16	8	14	3.48244	1.8001	2.08e-05	7.03e-05
bP-2171C21.6	21	23	23	6	5	8	3.47786	1.7982	0.00172906	0.00461054
RP11-230F18.5	55	52	70	16	15	19	3.47397	1.79659	5.15e-07	2.05e-06
RP11-463O12.5	74	108	80	17	29	28	3.46987	1.79488	1.62e-08	7.33e-08
CDKL5	81	117	84	21	27	32	3.46907	1.79455	2.77e-09	1.34e-08
LHX4	80	111	102	29	29	25	3.46065	1.79104	3.59e-10	1.86e-09
AC083843.1	39	28	23	12	4	10	3.45508	1.78872	0.000621397	0.0017607
ZGRF1	473	435	396	120	105	148	3.45314	1.78791	5.9e-34	1.2e-32
CADM2	359	371	351	106	91	112	3.44683	1.78527	1.65e-33	3.25e-32
CATSPER2	54	55	48	19	13	13	3.44061	1.78266	2.75e-06	1.02e-05
RP4-800G7.2	21	27	33	11	8	4	3.4396	1.78224	0.00101895	0.00280678
BRCA1	1710	1641	1464	530	390	463	3.43946	1.78218	3.94e-79	5.05e-77
ZNF780B	204	196	177	55	56	54	3.43865	1.78184	2.04e-18	1.8e-17
CCDC191	84	109	91	25	31	25	3.43529	1.78043	8.89e-10	4.47e-09
THAP9	84	71	85	24	21	24	3.41948	1.77378	5.81e-09	2.74e-08
ANGPT1	144	99	134	28	39	41	3.41941	1.77375	1.47e-11	8.41e-11
SHCBP1	1220	1086	1174	370	337	292	3.41761	1.77299	3.03e-69	2.72e-67
CCDC18	432	397	324	106	93	135	3.41599	1.7723	8.45e-27	1.18e-25
ATR	1112	1111	979	377	254	296	3.41359	1.77129	3.95e-57	2.2e-55
GGT8P	43	41	30	10	10	13	3.41349	1.77125	7.66e-05	0.000241739
CTC-471F3.5	29	27	37	10	4	13	3.41344	1.77123	0.000444031	0.00128198
RP11-481C4.2	20	25	27	14	2	5	3.41183	1.77054	0.00330828	0.00841069
ZNF658B	22	30	45	14	6	8	3.40348	1.76701	0.000480498	0.00138105
AKAP9	833	806	620	244	187	227	3.397	1.76426	2.67e-40	7.39e-39
RP11-927P21.1	20	33	33	13	5	7	3.39687	1.7642	0.000856962	0.00238665
COBL	50	35	54	8	18	14	3.37827	1.75628	3.31e-05	0.000109076
SLC22A15	17	25	24	4	9	6	3.37742	1.75592	0.00297113	0.00761293
NSUN5P2	30	41	39	11	10	11	3.37722	1.75584	9.09e-05	0.000284528
ZNF33A	385	445	411	134	93	136	3.37636	1.75547	1.06e-33	2.13e-32
GOLGA8O	36	38	43	15	11	8	3.37462	1.75472	6.56e-05	0.000208432
ARAP2	665	613	569	197	140	205	3.37112	1.75323	1.21e-42	3.69e-41
MTMR7	42	43	44	18	7	13	3.36411	1.75023	3.53e-05	0.000116013
GEN1	626	563	550	164	150	196	3.36238	1.74948	5e-44	1.62e-42
CEP290	505	465	371	122	113	160	3.3589	1.74799	5.93e-28	8.79e-27
STON1	95	88	97	20	28	34	3.35171	1.7449	1.56e-09	7.7e-09
KB-1460A1.5	43	48	46	9	16	15	3.35114	1.74465	1.93e-05	6.58e-05
ZNF518A	548	576	540	174	158	157	3.34593	1.74241	9.35e-46	3.27e-44
ZNF404	43	45	51	6	11	24	3.34325	1.74125	6.88e-05	0.000218055
ZNF585A	79	85	83	30	18	25	3.34082	1.7402	7.92e-09	3.69e-08
KIF20B	1229	1051	932	328	293	328	3.33903	1.73943	1.88e-53	9.27e-52
CHD9	2028	1959	1766	583	481	640	3.33572	1.738	4.09e-90	7.34e-88
ATRX	2772	2542	2301	802	647	807	3.33495	1.73766	3.52e-96	8.21e-94
TTC14	749	635	741	219	188	220	3.33395	1.73723	2.03e-55	1.07e-53
VPS13C	1700	1741	1642	537	401	572	3.32671	1.73409	8.32e-92	1.57e-89
CCDC82	857	728	757	256	191	248	3.32617	1.73386	3.11e-53	1.52e-51
PAM16	55	72	74	17	24	18	3.32434	1.73307	3.75e-07	1.52e-06
CEP295	581	511	497	187	122	164	3.32182	1.73197	9.45e-37	2.2e-35
ZNF765	268	275	267	90	59	92	3.32173	1.73194	1.4e-23	1.65e-22
PUS7L	540	519	484	190	122	147	3.32122	1.73171	5.23e-36	1.17e-34
MASP2	24	23	24	7	7	7	3.32068	1.73148	0.00162549	0.00434969
ATP2B1	1114	1122	1018	328	279	361	3.31702	1.72989	6.5e-71	6.32e-69
BMS1P1	98	144	117	33	42	31	3.31254	1.72794	1.23e-10	6.61e-10
CRYBG3	509	502	455	163	129	145	3.30758	1.72577	1.63e-38	4.17e-37
RP11-63G10.4	266	227	251	91	60	71	3.30455	1.72445	2.57e-21	2.66e-20
TRMT13	233	240	211	61	63	80	3.3041	1.72426	5.4e-20	5.15e-19
RP13-923O23.7	38	35	23	15	5	9	3.30239	1.72351	0.000644799	0.00182261
CEP83	160	166	130	54	32	51	3.30062	1.72274	3.18e-13	2.04e-12
ZNF420	52	56	62	22	10	19	3.29736	1.72131	2.73e-06	1.01e-05
ANKRD26	254	249	261	80	72	76	3.29378	1.71974	6.06e-24	7.26e-23
AC006042.6	28	18	24	8	5	8	3.29281	1.71932	0.00221546	0.0058009
ZNF615	178	190	189	57	43	67	3.29182	1.71889	2.62e-17	2.17e-16
AP000472.2	50	72	48	22	15	14	3.29003	1.7181	4.95e-06	1.79e-05
RASSF8	428	448	347	130	101	137	3.28798	1.7172	2.42e-28	3.67e-27
RP11-933H2.4	40	32	45	12	10	13	3.28522	1.71599	7.29e-05	0.000230755
ALMS1	871	920	889	316	202	289	3.28273	1.7149	3.26e-56	1.77e-54
SACS	2422	2226	2142	742	573	736	3.26977	1.70919	1.48e-102	3.88e-100
FAM161A	233	226	208	81	48	73	3.26837	1.70857	1.16e-18	1.03e-17
CEP135	386	429	360	126	89	141	3.26705	1.70799	2.15e-28	3.28e-27
ACSL3	3103	3272	3351	1049	831	1055	3.26532	1.70722	1.46e-177	1.82e-174
RP11-527J8.1	22	20	21	6	6	7	3.26137	1.70548	0.0033211	0.00844024
CNTRL	471	573	486	187	130	146	3.26023	1.70498	4.46e-34	9.11e-33
SENP7	213	177	174	63	35	74	3.25736	1.7037	2.09e-14	1.45e-13
SLC13A4	66	80	78	29	15	24	3.25622	1.7032	1.02e-07	4.3e-07
PRPF18	76	51	79	23	21	18	3.25337	1.70194	4.66e-07	1.86e-06
AC113404.1	17	30	33	11	9	4	3.24777	1.69945	0.0020456	0.00538409
ZNF221	24	34	27	7	5	14	3.24618	1.69874	0.00117748	0.00321668
ZNF136	89	92	97	29	30	25	3.24317	1.6974	1.53e-09	7.56e-09
AHCTF1	2443	2397	2283	831	571	772	3.24034	1.69614	4.39e-95	9.78e-93
ATP2C2	27	48	37	12	11	11	3.23757	1.69491	0.00017668	0.000536345
CEP85L	241	237	265	83	65	78	3.23474	1.69365	9.54e-23	1.08e-21
DGKH	1039	1080	993	365	277	308	3.22938	1.69126	1.29e-65	9.93e-64
PHKB	1661	1685	1847	575	452	560	3.22107	1.68754	1.71e-118	6.46e-116
PHIP	1555	1565	1511	512	423	482	3.2191	1.68666	2.17e-101	5.54e-99
RICTOR	1579	1592	1490	514	392	525	3.21673	1.68559	1.65e-87	2.83e-85
DOCK11	135	157	123	56	29	43	3.21417	1.68445	1.18e-11	6.77e-11
ZNF594	195	203	181	54	49	75	3.21229	1.6836	1.54e-16	1.22e-15
NEXN	327	302	263	107	73	95	3.20802	1.68168	1.72e-22	1.92e-21
ZNF224	116	118	122	36	37	36	3.20559	1.68059	9.14e-12	5.31e-11
PAXBP1	896	884	878	295	246	276	3.20293	1.67939	1.79e-67	1.5e-65
ZNF91	257	225	245	65	77	81	3.19972	1.67794	1.4e-20	1.38e-19
FSTL5	61	80	82	20	30	18	3.19089	1.67396	3.86e-07	1.56e-06
MFAP3L	31	33	25	12	3	13	3.18044	1.66922	0.00130005	0.00352922
SOS1-IT1	23	20	32	4	9	10	3.17739	1.66784	0.00255342	0.00661708
MNS1	109	96	109	44	19	35	3.17467	1.66661	2.33e-09	1.13e-08
RP11-218F10.3	23	21	30	10	5	8	3.17121	1.66504	0.00213406	0.005603
USP45	366	342	308	116	113	86	3.16573	1.66254	3.18e-23	3.7e-22
SASS6	350	334	305	101	83	125	3.1633	1.66143	5.52e-25	7.03e-24
UACA	3850	3715	3316	1244	955	1202	3.16273	1.66117	1.33e-104	3.75e-102
GS1-358P8.4	100	112	104	42	25	32	3.15177	1.65616	5.64e-10	2.88e-09
SREK1	1664	1727	1569	596	409	552	3.15051	1.65558	1.14e-74	1.23e-72
ZNF782	76	58	82	32	11	25	3.14987	1.65529	1.46e-06	5.58e-06
NIN	1631	1811	1540	626	427	512	3.14683	1.6539	1.4e-63	9.79e-62
ATM	1889	1799	1700	550	539	604	3.13232	1.64723	8.08e-92	1.54e-89
RANBP2	2145	2051	1897	729	560	631	3.13097	1.64661	2.92e-86	4.95e-84
RP11-295P9.3	102	109	121	35	22	48	3.12816	1.64531	9.21e-10	4.63e-09
CCDC14	2319	2137	2045	768	569	718	3.12536	1.64402	2.67e-89	4.75e-87
LRP2BP	49	49	47	21	9	16	3.12508	1.64389	2.83e-05	9.4e-05
ZNF107	308	325	261	86	93	103	3.12193	1.64244	6.29e-22	6.79e-21
RPS6KA5	86	101	97	36	35	18	3.11716	1.64023	3.64e-08	1.6e-07
HHIP	2344	2636	2531	893	679	806	3.11297	1.63829	9.02e-115	3.18e-112
ZNF891	165	242	183	60	46	82	3.10823	1.63609	1.39e-13	9.17e-13
ZBTB37	489	575	516	195	147	159	3.10674	1.6354	3.21e-36	7.31e-35
CEP126	320	315	349	126	90	96	3.10288	1.63361	4.75e-26	6.41e-25
NPHP3	123	106	147	40	37	42	3.09902	1.63181	1.99e-11	1.13e-10
MUC15	181	149	132	50	48	49	3.09641	1.6306	1.07e-12	6.64e-12
C21orf91	333	325	321	114	85	113	3.09559	1.63022	1.09e-26	1.51e-25
KIF15	627	610	564	219	145	212	3.09368	1.62933	7.11e-38	1.75e-36
AKAP11	1344	1396	1245	477	361	434	3.09235	1.6287	1.75e-70	1.64e-68
ARHGEF10	44	48	42	19	9	15	3.08836	1.62684	5.81e-05	0.000186175
MSH5	39	51	45	11	14	18	3.08657	1.626	5.32e-05	0.000171113
BOD1L1	1774	1825	1657	667	456	561	3.0846	1.62509	1.88e-71	1.89e-69
ZNF566	78	113	71	35	25	24	3.0802	1.62303	1.69e-07	7e-07
MTCP1	104	76	120	27	26	43	3.07344	1.61986	1.68e-08	7.57e-08
ZNF507	739	721	636	265	168	243	3.07149	1.61894	1.41e-37	3.41e-36
ZMYM2	742	646	717	233	199	243	3.0703	1.61838	2.08e-50	8.82e-49
KCNIP4	38	33	39	12	14	9	3.0701	1.61829	0.000249478	0.000742335
C5orf42	761	749	720	268	181	270	3.0673	1.61697	1.72e-45	5.96e-44
ZNF721	346	391	343	129	104	114	3.06623	1.61647	1.98e-27	2.84e-26
BRIP1	901	962	778	310	255	285	3.06587	1.6163	9e-47	3.25e-45
PGAP1	455	543	470	173	125	176	3.05976	1.61342	1.45e-32	2.73e-31
ZNF160	475	544	483	182	135	168	3.05535	1.61134	3.36e-35	7.26e-34
CYP4F35P	52	59	67	19	21	17	3.05335	1.61039	3.5e-06	1.29e-05
HAUS6	776	736	732	252	231	240	3.05238	1.60994	3.64e-53	1.77e-51
RP3-394A18.1	25	42	32	12	9	11	3.05021	1.60891	0.000617983	0.00175149
CMTM1	103	104	86	42	27	26	3.04467	1.60628	1.35e-08	6.15e-08
LRRCC1	542	515	479	175	130	194	3.04381	1.60588	1.07e-33	2.13e-32
SHPRH	465	474	422	178	129	134	3.04319	1.60559	6.62e-30	1.08e-28
MKLN1	738	725	652	257	170	262	3.04059	1.60435	1.1e-38	2.83e-37
ITPR2	433	462	481	176	103	169	3.03751	1.60289	1.46e-29	2.34e-28
CCDC186	374	381	345	125	107	125	3.03657	1.60244	2.25e-28	3.43e-27
SPARCL1	43	34	33	17	7	12	3.03386	1.60115	0.00037983	0.00110399
ZNF32-AS2	21	29	51	18	3	12	3.03167	1.60011	0.00251396	0.00652679
FAM157C	53	50	42	16	17	14	3.03147	1.60002	3.22e-05	0.000106407
ANKRD18A	136	181	184	49	56	57	3.02947	1.59907	1.69e-13	1.1e-12
BLM	574	493	521	189	159	168	3.02864	1.59867	3.66e-37	8.68e-36
GPT2	782	830	952	293	257	282	3.02548	1.59717	2.77e-59	1.67e-57
KIAA1551	636	533	574	188	151	231	3.02079	1.59492	4.76e-35	1.02e-33
LINC00641	353	327	404	149	87	118	3.01984	1.59447	3.42e-24	4.15e-23
KDM7A	80	108	120	44	31	25	3.01874	1.59395	1.83e-08	8.24e-08
EPRS	7411	7681	7515	2599	2115	2673	3.01839	1.59378	1.61e-213	4.27e-210
TRDN	235	213	224	80	44	97	3.01832	1.59375	4.33e-15	3.13e-14
CCDC88A	1945	1783	1695	671	488	618	3.01585	1.59257	9.23e-74	9.78e-72
MCM8	972	852	829	333	262	273	3.01202	1.59073	3.07e-47	1.14e-45
MYBL1	1898	1567	1516	585	457	593	3.0117	1.59058	6.98e-60	4.3e-58
B4GALNT2	32	39	43	6	15	16	3.00616	1.58792	0.000436877	0.00126282
BANK1	70	74	63	22	19	27	3.00575	1.58773	7.55e-07	2.95e-06
TRHDE-AS1	221	165	167	73	48	61	3.00436	1.58706	1.51e-13	9.92e-13
JMJD1C	1013	976	992	347	275	357	3.00222	1.58603	3.24e-66	2.61e-64
GPRASP1	46	57	65	21	17	17	2.996	1.58304	8.95e-06	3.14e-05
DOPEY1	202	211	204	77	46	81	2.99396	1.58205	8.16e-16	6.14e-15
RP11-488L18.4	627	603	604	235	175	194	2.99169	1.58096	1.07e-41	3.12e-40
MOSPD2	342	327	306	101	104	116	2.98874	1.57954	1.55e-24	1.93e-23
ZNF841	304	303	276	112	91	88	2.98719	1.57879	6.36e-22	6.85e-21
AC006946.16	23	22	28	11	7	6	2.9864	1.57841	0.00330804	0.00841069
NOL8	676	740	714	254	218	230	2.98415	1.57732	8.07e-50	3.33e-48
DNAJC13	2626	2526	2335	958	655	870	2.98413	1.57731	5.62e-76	6.51e-74
PWAR5	37	36	33	12	11	12	2.98198	1.57627	0.000343731	0.00100431
ZFP37	86	62	71	27	27	18	2.97953	1.57508	1.18e-06	4.55e-06
TIGD2	275	237	280	81	87	93	2.97779	1.57424	9.4e-21	9.36e-20
USP34	2123	2053	1887	736	522	760	2.9751	1.57294	3.02e-69	2.72e-67
DDX43	122	123	143	45	41	42	2.97442	1.57261	1.35e-11	7.76e-11
CAPRIN2	846	834	730	289	224	288	2.97249	1.57167	2.17e-45	7.48e-44
ZNF137P	23	33	37	12	5	14	2.97162	1.57125	0.00141702	0.00382373
GCC2	570	567	534	212	166	176	2.97125	1.57107	1.1e-37	2.67e-36
MTX3	689	631	624	238	192	215	2.96954	1.57024	2.79e-43	8.72e-42
MRE11	772	768	669	284	201	251	2.96653	1.56878	1.69e-40	4.71e-39
ZNF860	154	165	108	54	35	54	2.96564	1.56835	3.26e-10	1.69e-09
KRIT1	486	436	442	169	125	160	2.96449	1.56778	5.04e-32	9.24e-31
ZEB1	684	680	591	242	176	236	2.95572	1.56351	1.02e-37	2.49e-36
ERCC6	439	429	425	152	126	153	2.95561	1.56346	7.62e-33	1.46e-31
GOLGB1	2446	2364	1996	821	641	818	2.95283	1.5621	1.05e-67	8.81e-66
C2orf48	17	33	32	8	12	7	2.95034	1.56088	0.00308204	0.0078714
ZBED9	135	160	161	51	52	49	2.9417	1.55665	8.28e-13	5.18e-12
HERC2P2	2096	1962	2172	733	596	757	2.94148	1.55654	1.49e-115	5.54e-113
NFAT5	3109	3523	3463	1275	926	1186	2.94067	1.55615	2.96e-110	9.8e-108
KCNQ1OT1	100	125	72	29	30	41	2.93974	1.55569	1.43e-07	5.98e-07
ZNF780A	174	153	141	55	36	67	2.93757	1.55462	1.09e-11	6.31e-11
ZNF845	268	260	217	80	92	77	2.93697	1.55433	6.19e-17	5.01e-16
CTD-3099C6.9	151	149	132	55	44	46	2.93604	1.55387	4.85e-12	2.87e-11
ZNF225	97	137	102	42	32	39	2.9349	1.55331	3.31e-09	1.59e-08
DSTNP1	37	58	66	20	14	20	2.93103	1.55141	3.44e-05	0.000113178
AC009487.6	162	189	164	52	54	67	2.93102	1.5514	9.8e-14	6.52e-13
PRPF39	507	482	471	167	134	191	2.92958	1.5507	4.08e-33	7.92e-32
RP3-368A4.5	505	549	553	211	163	166	2.92684	1.54934	3.91e-36	8.85e-35
ARID4A	301	303	328	110	101	102	2.92378	1.54783	1.37e-24	1.71e-23
AC009120.6	25	32	33	6	13	11	2.92295	1.54743	0.00166357	0.0044443
METTL15	257	276	300	100	76	105	2.92005	1.54599	1.36e-21	1.44e-20
ZNF57	49	37	26	16	11	11	2.91865	1.5453	0.000613769	0.00174048
PWAR6	32	17	37	10	7	12	2.91715	1.54456	0.00255054	0.00661124
N4BP2	330	296	267	100	93	109	2.91521	1.5436	6.19e-21	6.24e-20
FAR1	1858	1754	1554	610	506	636	2.9126	1.54231	7.86e-67	6.47e-65
DOCK10	1949	1954	1788	650	563	716	2.91076	1.5414	2.2e-84	3.55e-82
TIGD7	57	61	53	24	16	18	2.90959	1.54081	1.08e-05	3.78e-05
SYT15	30	33	23	9	12	8	2.90692	1.53949	0.00198791	0.00524465
ZNF195	298	275	290	102	96	94	2.90324	1.53766	3.15e-22	3.45e-21
RGS4	3536	2894	2964	1138	940	1115	2.90242	1.53725	5.15e-84	8.08e-82
GOLGA8H	21	39	26	9	12	8	2.90058	1.53634	0.00252852	0.00656098
ZNF112	68	65	62	27	23	16	2.90006	1.53608	4.21e-06	1.54e-05
RP11-488L18.10	109	78	116	44	25	34	2.89967	1.53589	3.58e-08	1.58e-07
TMEM155	44	27	38	14	11	12	2.8982	1.53516	0.000517362	0.00148178
C16orf52	427	410	463	154	123	165	2.89646	1.53429	5.85e-32	1.07e-30
MYO9A	1162	1327	1286	484	361	440	2.89533	1.53373	2.36e-67	1.96e-65
RP11-332H14.2	66	64	68	28	24	15	2.89455	1.53334	4.4e-06	1.6e-05
BAZ2B	377	397	379	147	97	150	2.8933	1.53272	7.5e-26	1e-24
IBTK	1786	1677	1723	665	496	607	2.89283	1.53248	6.34e-86	1.06e-83
ZFC3H1	735	766	642	253	233	244	2.89123	1.53168	6.05e-40	1.65e-38
ZNF81	103	150	126	44	42	43	2.88687	1.5295	4.77e-10	2.45e-09
FANCB	112	104	104	38	36	35	2.88536	1.52875	1.95e-09	9.55e-09
OPA1	2196	2129	2171	776	589	860	2.88466	1.5284	6.04e-86	1.02e-83
THUMPD1	1193	1180	1115	437	329	428	2.88422	1.52818	1.24e-62	8.42e-61
NR3C2	51	72	82	28	18	24	2.88062	1.52638	3.66e-06	1.34e-05
CENPE	1398	1251	1080	444	353	485	2.87941	1.52578	1.1e-44	3.68e-43
WDR35	386	380	349	132	124	125	2.87884	1.52549	2.82e-26	3.83e-25
SLC7A11	12414	12866	12654	4905	3713	4391	2.87623	1.52418	1.9e-177	2.24e-174
KIF21A	456	468	409	178	123	157	2.8762	1.52417	7.76e-28	1.14e-26
PCM1	1714	1724	1661	634	515	601	2.87117	1.52164	6.06e-91	1.12e-88
ZNF37A	413	400	350	143	115	142	2.8702	1.52115	1.02e-25	1.36e-24
BDP1	1024	942	888	363	263	358	2.86756	1.51982	2.71e-47	1.01e-45
ARHGEF26	353	328	339	127	94	130	2.86752	1.51981	1.04e-24	1.31e-23
TRPM7	1528	1487	1480	545	439	562	2.86709	1.51959	3.35e-83	5.06e-81
SLC38A4	119	110	116	43	29	47	2.86475	1.51841	9.91e-10	4.97e-09
NPTN-IT1	89	78	82	26	21	39	2.86326	1.51766	3.24e-07	1.32e-06
XXbac-BPG283O16.9	125	149	148	53	43	49	2.86269	1.51737	1.03e-11	5.95e-11
GOLGA4	1485	1357	1150	507	407	464	2.86167	1.51686	1.28e-47	4.84e-46
ZNF658	89	93	80	27	19	45	2.85973	1.51588	5.83e-07	2.31e-06
DDI2	962	981	894	360	301	317	2.85676	1.51438	6.69e-53	3.19e-51
ADAMTS20	101	97	95	31	31	39	2.85644	1.51422	1.23e-08	5.62e-08
PIK3CA	701	720	649	283	204	228	2.85631	1.51415	2.37e-38	6.01e-37
KNTC1	2173	2054	2089	799	612	773	2.85278	1.51237	8.42e-98	2.07e-95
CFAP44	54	49	58	13	25	17	2.8475	1.5097	5e-05	0.000161391
REV3L	1200	1084	1064	369	338	454	2.845	1.50843	7.4e-53	3.5e-51
KCNAB1	67	72	51	17	20	29	2.84475	1.5083	1.24e-05	4.32e-05
ZNF571	26	32	34	18	6	8	2.84469	1.50827	0.00233005	0.00607989
P2RY1	260	241	213	79	72	97	2.84244	1.50713	1.11e-16	8.87e-16
CCDC18-AS1	173	205	202	79	56	66	2.84197	1.50689	8.43e-15	5.97e-14
CHD1	1202	1124	1106	414	358	418	2.84112	1.50646	1.5e-65	1.15e-63
PABPC1L	613	672	685	216	209	257	2.84061	1.5062	3.79e-43	1.18e-41
CXorf23	102	142	128	54	25	51	2.83855	1.50516	9.1e-09	4.21e-08
NIPBL	2176	2163	1901	753	642	775	2.83777	1.50476	2.83e-77	3.45e-75
IGFBP2	43	33	46	15	16	11	2.83702	1.50438	0.000295376	0.000869742
PRKAA2	599	562	507	213	164	204	2.83504	1.50337	6.31e-33	1.21e-31
ADNP-AS1	39	34	33	12	9	16	2.83498	1.50334	0.00064938	0.00183458
USP32P3	31	38	42	17	5	17	2.82976	1.50068	0.000951727	0.00263394
TAF1A	320	273	283	104	91	110	2.82965	1.50062	5.94e-21	5.99e-20
RP11-757F18.5	24	37	37	6	11	17	2.82842	1.49999	0.00189013	0.00500537
SYNE2	1743	1661	1526	610	501	611	2.82536	1.49844	6.46e-71	6.31e-69
ESCO2	440	407	341	151	138	125	2.82454	1.49801	3.3e-22	3.61e-21
LIG4	294	269	299	98	97	105	2.82237	1.49691	1.19e-21	1.26e-20
KNL1	1514	1379	1288	555	379	533	2.82209	1.49676	1.66e-50	7.09e-49
SESN3	386	360	397	140	127	131	2.82127	1.49634	7.16e-28	1.06e-26
FER	603	628	563	245	165	219	2.8193	1.49534	8.05e-34	1.62e-32
DLEU1	40	30	42	16	12	11	2.81869	1.49503	0.000512572	0.00146905
GRIK2	112	100	89	46	36	23	2.81718	1.49425	1.78e-07	7.37e-07
RECQL	794	806	673	309	220	269	2.81619	1.49374	5.44e-36	1.22e-34
KIAA2026	706	664	651	273	183	254	2.81369	1.49246	1.57e-37	3.78e-36
USPL1	410	400	401	170	111	144	2.81315	1.49218	2.36e-26	3.22e-25
ZNF638	2380	2401	2300	902	714	870	2.80907	1.49009	1.03e-103	2.78e-101
PEX5L	40	40	42	16	9	18	2.80869	1.4899	0.000291222	0.000858586
POLK	514	540	515	196	184	169	2.80661	1.48883	1.65e-33	3.24e-32
PAQR3	687	718	724	270	243	232	2.80644	1.48874	8.43e-45	2.84e-43
ZSWIM5	57	47	56	19	18	19	2.80637	1.48871	2.78e-05	9.25e-05
RP11-53O19.3	167	130	140	58	39	57	2.80502	1.48801	5.77e-11	3.18e-10
CSE1L	7526	7159	7034	2794	2101	2764	2.80268	1.48681	4.99e-128	2.52e-125
VLDLR-AS1	51	51	60	16	15	26	2.80075	1.48581	3.68e-05	0.000120773
SGK494	45	44	50	17	12	20	2.79931	1.48507	0.000101475	0.000315601
OSTN	678	604	595	247	184	231	2.79879	1.4848	2.53e-36	5.78e-35
DMXL2	820	763	782	297	234	303	2.7964	1.48357	1.92e-48	7.57e-47
STRADA	71	109	86	32	37	24	2.79588	1.4833	8.24e-07	3.21e-06
MIR222HG	77	73	92	35	13	38	2.79516	1.48293	3.6e-06	1.32e-05
ACAP2	1753	1931	1843	660	584	704	2.79368	1.48217	7.06e-93	1.42e-90
TERT	82	56	45	24	7	35	2.7926	1.48161	0.000313166	0.000918552
RP11-121C2.2	116	127	152	41	41	57	2.79172	1.48115	2.76e-10	1.44e-09
ZNF546	90	83	89	24	22	47	2.78778	1.47911	8.65e-07	3.37e-06
FBN1	3447	3290	3437	1224	1029	1347	2.78612	1.47826	3.33e-131	1.9e-128
SBNO1	1899	1893	1674	673	581	681	2.78601	1.4782	1.22e-72	1.25e-70
CARF	142	138	153	57	44	52	2.78511	1.47773	9.01e-12	5.24e-11
CEP350	1660	1587	1456	590	450	631	2.78376	1.47703	2.18e-59	1.32e-57
DDX46	2293	2237	2139	925	661	781	2.78161	1.47592	8.5e-75	9.24e-73
PHF3	1654	1825	1611	640	495	674	2.78035	1.47527	3.15e-66	2.55e-64
MPHOSPH9	986	984	951	336	301	399	2.77978	1.47497	7.91e-54	3.96e-52
GABPA	699	698	708	242	241	262	2.7767	1.47337	5.76e-46	2.03e-44
LUC7L3	2231	2125	2064	830	647	806	2.77502	1.4725	2.53e-88	4.42e-86
BTAF1	1097	1044	976	399	302	409	2.77486	1.47242	2.23e-50	9.39e-49
FAM111B	899	820	732	311	245	317	2.77478	1.47237	8.7e-39	2.27e-37
NUF2	1354	1166	1113	462	376	455	2.77349	1.4717	1.06e-50	4.6e-49
KIAA1109	1751	1684	1742	622	559	656	2.77336	1.47163	8.84e-97	2.13e-94
ZNF519	259	230	198	82	80	82	2.77308	1.47149	3.03e-15	2.21e-14
C5orf34	420	353	350	140	110	150	2.77301	1.47145	4.23e-23	4.89e-22
C5	299	359	361	116	105	141	2.77052	1.47015	1.39e-22	1.56e-21
RP5-894A10.6	66	50	74	20	25	22	2.76992	1.46984	1.16e-05	4.03e-05
ZNF718	317	327	321	147	85	113	2.76447	1.467	9.61e-20	9.06e-19
KIAA1033	879	820	830	349	229	327	2.76305	1.46626	9.35e-42	2.74e-40
ZNF28	317	338	296	129	119	90	2.76098	1.46518	2.09e-18	1.84e-17
ODF2L	758	734	675	278	230	266	2.76028	1.46482	1.57e-41	4.55e-40
RAD54B	58	59	58	29	11	23	2.75876	1.46402	3.96e-05	0.000129476
TTC39B	232	254	201	94	59	94	2.75752	1.46337	2.11e-14	1.46e-13
PLCXD3	505	473	442	195	144	170	2.75318	1.4611	1.94e-28	2.97e-27
IL18R1	58	77	51	32	16	19	2.75249	1.46074	3.88e-05	0.000126811
PDE8B	39	48	46	25	8	15	2.75075	1.45983	0.000419482	0.00121458
HGF	33	30	34	7	7	21	2.74945	1.45914	0.00281967	0.00724764
POC1B	139	166	176	66	51	55	2.7483	1.45854	3.95e-12	2.35e-11
ADAT2	326	294	294	134	93	101	2.74777	1.45826	1.7e-19	1.58e-18
CHIC1	1469	1371	1457	574	462	504	2.74593	1.45729	8.11e-75	8.86e-73
SMC2	1697	1491	1343	562	477	591	2.74577	1.45721	3.5e-51	1.54e-49
TBC1D31	378	315	330	121	126	119	2.74435	1.45647	1.38e-21	1.46e-20
CLEC2D	61	69	88	30	22	26	2.74412	1.45634	2.51e-06	9.37e-06
ZNF14	61	71	49	22	22	21	2.74274	1.45562	2.16e-05	7.3e-05
SSX2IP	1086	967	987	418	309	367	2.74106	1.45473	7.92e-50	3.27e-48
ARL13B	218	195	214	74	70	81	2.74037	1.45437	1.03e-15	7.73e-15
ANKHD1-EIF4EBP3	29	29	36	19	6	9	2.73638	1.45227	0.00283678	0.00728987
LTN1	1372	1310	1439	539	391	557	2.73494	1.45151	2.13e-65	1.62e-63
PCDH9	208	184	209	76	68	72	2.73421	1.45112	4.35e-15	3.14e-14
ZNF141	181	206	212	72	71	72	2.73398	1.451	6.23e-15	4.44e-14
FAM208A	1949	2099	1904	765	610	774	2.73334	1.45067	1.97e-80	2.69e-78
N4BP2L2	823	837	807	325	253	313	2.73	1.4489	7.91e-49	3.15e-47
SLC4A4	159	124	139	55	37	61	2.7279	1.44779	3.46e-10	1.79e-09
PTAR1	1474	1357	1301	509	438	550	2.72277	1.44507	8.2e-62	5.36e-60
ZNF480	433	438	357	157	149	138	2.72137	1.44433	1.53e-22	1.7e-21
IL1RAP	640	611	690	263	202	238	2.71715	1.4421	5.91e-41	1.67e-39
TOPBP1	2314	2229	2166	870	698	868	2.71682	1.44192	3.05e-92	5.87e-90
DGKE	796	753	772	303	248	291	2.71487	1.44088	9.98e-48	3.8e-46
USP47	1106	1080	1057	424	360	392	2.71458	1.44073	2.85e-60	1.77e-58
ZDBF2	510	455	400	186	142	169	2.71323	1.44001	2.32e-24	2.86e-23
KIF11	1715	1850	1623	661	541	688	2.70968	1.43812	3.63e-68	3.12e-66
RP11-295D4.3	47	70	63	24	24	17	2.70933	1.43793	3.44e-05	0.000113138
ZNF614	336	363	383	140	104	150	2.70768	1.43706	7.45e-24	8.89e-23
CTB-89H12.4	249	309	294	113	89	108	2.70621	1.43627	5.16e-19	4.67e-18
ZNF514	214	219	250	77	101	68	2.70463	1.43543	1.04e-13	6.93e-13
ZDHHC21	904	777	735	286	261	335	2.70333	1.43474	2.45e-36	5.62e-35
RSF1	1391	1417	1344	515	448	552	2.70089	1.43344	9.53e-71	9.09e-69
PPP4R3CP	184	167	188	86	31	82	2.69831	1.43206	2.33e-09	1.14e-08
FAM49A	42	27	50	16	16	11	2.6974	1.43157	0.000829275	0.00231319
ZNF292	1034	981	894	408	288	371	2.69547	1.43054	5.26e-42	1.56e-40
ALG10	111	107	105	37	38	43	2.69218	1.42877	1e-08	4.61e-08
SEC31B	80	72	62	24	30	24	2.69119	1.42824	5.93e-06	2.12e-05
ARHGAP11A	3534	3097	3079	1292	1014	1258	2.69008	1.42765	2.69e-84	4.32e-82
PIK3R3	98	113	118	38	40	42	2.6895	1.42734	8.45e-09	3.92e-08
NUP107	1055	1062	1023	388	383	376	2.689	1.42707	3.68e-55	1.91e-53
ZNF695	49	48	37	14	18	17	2.68816	1.42662	0.000276314	0.000817592
ZNF17	84	88	82	39	29	25	2.68675	1.42586	6.85e-07	2.69e-06
ZNF430	128	103	114	34	45	47	2.68595	1.42543	1.41e-08	6.42e-08
ZNF600	162	142	167	66	33	75	2.68573	1.42532	7.53e-10	3.81e-09
FAM24B	30	39	34	16	8	14	2.68453	1.42467	0.00137796	0.00372593
AC137932.4	36	49	29	15	13	14	2.68091	1.42272	0.00092888	0.00257543
GSDMB	87	93	115	35	34	39	2.67858	1.42147	6.16e-08	2.65e-07
TTC37	1710	1660	1695	630	540	695	2.67634	1.42026	2.73e-83	4.16e-81
ZNF700	140	149	139	52	41	65	2.67609	1.42013	1.61e-10	8.57e-10
TIA1	1478	1279	1405	576	449	509	2.67216	1.41801	8.98e-62	5.82e-60
TRAF5	521	547	515	219	183	181	2.67096	1.41736	2.95e-31	5.2e-30
AHI1	402	360	380	163	112	147	2.67091	1.41733	1.5e-23	1.77e-22
NPIPB12	56	69	53	26	16	24	2.67022	1.41696	3.39e-05	0.000111602
DNHD1	172	193	180	66	60	75	2.67016	1.41692	2.74e-13	1.77e-12
SHTN1	587	620	575	256	198	204	2.66698	1.41521	9.66e-33	1.84e-31
TOP2A	10311	9649	9422	3891	3048	3950	2.66618	1.41478	7.56e-126	3.41e-123
RAB40A	41	40	29	12	10	19	2.66271	1.41289	0.00123831	0.00337244
EEA1	762	679	615	290	204	270	2.6626	1.41284	1.73e-30	2.93e-29
BCLAF1	3041	2893	2781	1164	936	1129	2.66255	1.41281	3.53e-96	8.21e-94
ZNF146	1112	1136	1084	486	326	427	2.65736	1.40999	9.52e-48	3.63e-46
SETX	1653	1656	1592	662	496	664	2.65642	1.40948	7.36e-69	6.52e-67
CEP97	432	479	473	175	128	212	2.65609	1.4093	5.92e-25	7.51e-24
NAA16	309	277	313	119	87	128	2.65557	1.40902	1.63e-19	1.52e-18
HLTF	2356	2384	2270	981	731	895	2.65383	1.40808	5.57e-83	8.24e-81
TARBP1	704	805	810	306	253	301	2.65341	1.40785	8.64e-45	2.91e-43
CENPC	420	398	381	144	126	176	2.65304	1.40765	6.22e-24	7.45e-23
CUZD1	107	89	70	35	33	31	2.64847	1.40516	1.27e-06	4.86e-06
VPS35	2138	2074	2316	879	719	830	2.6446	1.40305	1.14e-106	3.49e-104
MOB1B	610	616	596	278	202	199	2.64242	1.40186	6.77e-30	1.1e-28
SCAF11	1611	1563	1480	651	477	614	2.63915	1.40007	5.62e-61	3.56e-59
CSPP1	326	330	316	131	106	126	2.63852	1.39973	1.23e-21	1.3e-20
TOP2B	2047	2109	1857	828	590	839	2.63795	1.39942	3.57e-56	1.93e-54
TCTE3	54	25	46	18	9	20	2.6361	1.39841	0.00129356	0.00351206
VPS50	346	327	316	149	106	115	2.6355	1.39808	7.38e-20	7e-19
SLC38A1	6464	6318	6439	2597	2046	2552	2.63474	1.39766	2.04e-160	1.8e-157
INTS2	1028	932	1135	422	344	389	2.63359	1.39703	6.26e-54	3.14e-52
PDIK1L	381	385	347	157	133	126	2.63254	1.39646	7.64e-22	8.19e-21
ZFYVE16	1045	972	837	378	293	402	2.63224	1.39629	5.79e-36	1.29e-34
RABGGTB	916	891	875	401	244	366	2.62699	1.39341	1.96e-35	4.26e-34
ZNF285	42	20	40	15	13	10	2.62557	1.39263	0.00280745	0.00721798
U2SURP	4149	3937	3915	1585	1316	1607	2.62479	1.3922	4.65e-124	1.97e-121
FAM63B	592	655	621	244	207	250	2.62442	1.392	3.72e-37	8.8e-36
RP11-449P15.2	187	196	182	73	66	73	2.62302	1.39123	1.78e-13	1.17e-12
TNFRSF19	25	30	30	12	8	12	2.6208	1.39001	0.00367987	0.0092675
FAM228B	59	31	43	16	16	18	2.61706	1.38794	0.000581669	0.00165566
SLK	1539	1437	1378	596	492	553	2.61487	1.38674	1.28e-61	8.24e-60
RALGPS2	1154	997	958	406	361	405	2.61405	1.38629	9.64e-44	3.08e-42
ZNF229	226	195	283	102	69	94	2.61344	1.38595	4.87e-14	3.3e-13
R3HCC1L	231	227	227	100	65	94	2.613	1.38571	4.76e-15	3.43e-14
LPAR1	798	714	797	290	259	321	2.61201	1.38516	1.09e-43	3.46e-42
LRPPRC	4609	4383	4240	1750	1371	1887	2.612	1.38516	1.66e-91	3.09e-89
RPGR	124	124	112	41	54	40	2.60918	1.3836	2.13e-08	9.51e-08
KIF5B	4819	4570	4362	1840	1490	1879	2.60637	1.38204	2.8e-104	7.82e-102
MCTP1	814	883	839	377	246	339	2.60547	1.38154	5.76e-38	1.42e-36
MIR600HG	67	80	73	30	27	26	2.60453	1.38102	4.14e-06	1.51e-05
FIGNL1	1124	1081	1082	483	349	413	2.60395	1.3807	1.66e-50	7.09e-49
JAK2	815	732	776	295	270	313	2.60343	1.38041	1.34e-43	4.23e-42
AK5	100	63	73	27	32	30	2.60301	1.38018	7.19e-06	2.55e-05
EPHA6	49	73	53	18	24	24	2.60295	1.38015	8.05e-05	0.000253671
SLC5A3	2270	2147	2024	879	681	885	2.60258	1.37994	1.34e-69	1.24e-67
LRRFIP1P1	84	76	76	39	18	33	2.60151	1.37935	5.26e-06	1.89e-05
RP5-1074L1.4	105	81	98	36	38	33	2.6012	1.37918	3.11e-07	1.27e-06
TTK	1282	1209	1190	499	377	522	2.60111	1.37913	6.59e-53	3.16e-51
ZNF302	395	384	393	135	123	187	2.59841	1.37763	8e-22	8.57e-21
TCF4	55	40	36	21	12	17	2.59802	1.37741	0.000594976	0.00169058
LINC00261	290	277	317	126	95	114	2.59706	1.37688	1.79e-19	1.66e-18
CDC7	535	515	510	228	151	215	2.5958	1.37618	7.46e-28	1.1e-26
ZNF33B	289	310	257	110	101	114	2.59555	1.37604	1.67e-17	1.4e-16
CTD-2574D22.3	73	51	74	28	22	25	2.59458	1.3755	1.95e-05	6.62e-05
EDEM3	1925	1788	1739	729	641	701	2.592	1.37407	1.62e-72	1.65e-70
MMS22L	343	305	333	133	105	135	2.59183	1.37397	5.78e-21	5.85e-20
USP37	416	409	370	153	144	157	2.59138	1.37372	9.96e-24	1.19e-22
ZCCHC6	540	483	463	219	163	184	2.59006	1.37298	6.25e-26	8.38e-25
FSD1L	108	75	78	41	22	37	2.59004	1.37298	3.72e-06	1.36e-05
KIAA1524	1063	890	876	391	344	340	2.58984	1.37286	4.48e-37	1.06e-35
FAM105A	170	174	207	85	62	62	2.58933	1.37258	3.4e-12	2.03e-11
ELOVL2	143	125	139	57	46	52	2.58423	1.36973	5.57e-10	2.84e-09
RP5-965G21.6	19	39	37	13	12	11	2.58306	1.36908	0.00383764	0.00963619
CKAP2L	1024	912	819	379	282	395	2.58267	1.36886	9.89e-34	1.98e-32
RPGRIP1L	636	603	602	239	189	276	2.58244	1.36874	2.94e-32	5.46e-31
AKAP6	187	220	231	86	71	86	2.58207	1.36853	2.25e-14	1.55e-13
HOMER1	322	278	298	118	102	123	2.57826	1.3664	4.11e-19	3.74e-18
PIKFYVE	1756	1756	1741	721	570	718	2.57821	1.36637	2.35e-79	3.04e-77
THSD7A	227	228	228	97	75	89	2.57806	1.36628	1.57e-15	1.16e-14
SNORD17	71	53	53	25	17	26	2.57643	1.36538	6.35e-05	0.000202276
RUFY2	271	220	290	132	78	89	2.5734	1.36367	1.01e-13	6.72e-13
PMS1	510	445	461	227	149	167	2.57332	1.36363	9.13e-23	1.03e-21
SH3YL1	70	74	73	17	26	40	2.57305	1.36348	2.47e-05	8.28e-05
ZNF770	897	955	914	392	302	367	2.5699	1.36171	6.81e-48	2.62e-46
FKTN	831	780	791	342	249	332	2.56891	1.36115	1.53e-40	4.26e-39
SUZ12	1027	995	1018	428	349	389	2.56648	1.35979	3.97e-54	2.01e-52
RPL36A	112	94	118	63	26	36	2.5648	1.35885	1.04e-06	4.03e-06
MYO5C	717	721	797	300	256	302	2.56156	1.35702	2.4e-44	7.93e-43
ANKRD12	724	643	549	229	214	297	2.56015	1.35623	3.92e-24	4.74e-23
SAMSN1	49	33	56	21	14	18	2.55988	1.35607	0.000464413	0.00133736
RLF	724	716	642	298	233	272	2.55809	1.35507	3.89e-34	8.01e-33
PTBP2	249	279	257	110	82	111	2.55664	1.35425	1.42e-16	1.13e-15
HERC2P3	46	50	53	17	22	18	2.55537	1.35353	0.000194066	0.000584932
MTERF2	84	88	81	27	24	47	2.55532	1.3535	4.23e-06	1.55e-05
FOXN2	758	656	730	290	256	280	2.55249	1.3519	1.01e-38	2.61e-37
RNPC3	193	190	183	92	71	55	2.55106	1.3511	4.04e-11	2.25e-10
RBL1	866	845	693	317	283	331	2.54847	1.34963	5.22e-32	9.56e-31
XRN1	945	938	931	421	281	390	2.5467	1.34863	5.98e-41	1.69e-39
RP13-36G14.4	64	40	37	19	13	23	2.54657	1.34855	0.000666241	0.00188021
MCTP2	125	88	133	49	45	39	2.54647	1.3485	1e-07	4.24e-07
NAV3	985	1113	991	408	331	459	2.54621	1.34835	4.62e-43	1.43e-41
LINC01125	58	46	35	18	16	20	2.54607	1.34827	0.000497925	0.00142939
SEMA3D	54	54	62	22	28	15	2.54551	1.34795	0.000134903	0.000414755
DZIP3	338	336	283	131	113	127	2.54375	1.34695	3.14e-18	2.74e-17
IFT88	190	178	148	73	55	73	2.5387	1.34409	8.06e-11	4.39e-10
AC010091.1	71	102	109	32	34	43	2.53806	1.34372	1.22e-06	4.7e-06
ZNF260	312	289	254	103	105	124	2.53779	1.34357	3.51e-16	2.7e-15
PYGO1	385	366	386	169	131	141	2.53743	1.34337	7.27e-23	8.28e-22
GRAMD1C	143	151	144	55	39	77	2.53715	1.34321	3.5e-09	1.68e-08
AHSA2	853	832	852	340	287	358	2.53712	1.34319	5.35e-47	1.96e-45
RAPGEF6	130	139	139	54	51	53	2.53703	1.34314	7.33e-10	3.71e-09
YES1	1950	1959	1733	774	672	747	2.53563	1.34234	3.41e-63	2.37e-61
2022-03-01	25	36	38	13	16	9	2.53504	1.34201	0.00330183	0.0083963
PELI2	219	256	266	102	68	119	2.53387	1.34134	4.95e-14	3.35e-13
ZNF766	344	398	365	143	111	178	2.53263	1.34064	2.13e-19	1.97e-18
ZNF605	243	303	276	128	92	100	2.53018	1.33924	1.15e-15	8.54e-15
TROVE2	1116	1238	1070	488	385	464	2.52707	1.33746	2.95e-46	1.04e-44
CEP120	671	686	669	269	255	264	2.52706	1.33746	8e-38	1.96e-36
RP11-480A16.1	58	80	83	30	25	31	2.52573	1.3367	9.7e-06	3.39e-05
CEP44	363	319	386	147	130	139	2.52132	1.33418	1.39e-21	1.47e-20
RP11-582E3.6	48	67	61	29	16	24	2.52082	1.3339	9.69e-05	0.000301915
NBEA	291	271	286	139	77	117	2.5199	1.33336	3.14e-15	2.29e-14
FAM135A	713	608	670	264	236	278	2.51865	1.33265	6.2e-35	1.32e-33
KIF18A	459	449	355	185	153	157	2.51727	1.33186	2.73e-19	2.51e-18
ECT2	3442	3171	3139	1401	1085	1341	2.51526	1.33071	2.45e-85	4.02e-83
ATP11C	623	530	568	234	198	243	2.51211	1.3289	2.6e-30	4.35e-29
SRSF11	3550	3325	3581	1431	1203	1465	2.51196	1.32881	1.82e-127	8.94e-125
SLF2	868	858	747	344	298	329	2.51048	1.32796	3e-36	6.84e-35
PLAG1	376	440	388	181	134	158	2.51028	1.32785	1.02e-21	1.09e-20
ESF1	309	298	269	125	104	115	2.50985	1.3276	2.5e-17	2.07e-16
USP9Y	509	541	582	229	171	241	2.50981	1.32758	8.78e-30	1.43e-28
LRRC58	1802	1759	1594	709	577	743	2.50925	1.32725	1.34e-57	7.55e-56
L3MBTL1	131	131	135	64	42	50	2.50918	1.32722	3.78e-09	1.81e-08
PRPF38B	1301	1247	1352	520	470	539	2.50804	1.32656	2.64e-68	2.29e-66
PDS5A	5623	5447	5465	2242	1886	2373	2.50792	1.32649	8.07e-137	5.34e-134
UAP1	3479	3003	2972	1323	1078	1320	2.50789	1.32647	3.5e-71	3.48e-69
CWF19L2	232	237	217	91	75	104	2.50785	1.32645	2.57e-14	1.77e-13
VPS13B	1404	1439	1403	623	453	597	2.50555	1.32513	8.22e-58	4.69e-56
ERCC6L	593	558	512	216	192	247	2.50503	1.32483	1.33e-27	1.93e-26
RNF6	803	743	700	312	224	352	2.50485	1.32472	2.71e-29	4.29e-28
VDAC1P8	95	84	72	32	29	38	2.50378	1.32411	3.37e-06	1.24e-05
CTD-2647L4.4	38	30	33	19	8	13	2.50345	1.32392	0.00313942	0.00800637
SMG1P5	93	91	96	28	48	33	2.50138	1.32272	2.8e-06	1.04e-05
OSBPL8	1374	1156	1302	564	413	535	2.50058	1.32226	5.56e-48	2.15e-46
FBXO48	139	162	136	65	44	64	2.49785	1.32068	1.73e-09	8.49e-09
ATAD2	3075	2767	2749	1224	960	1212	2.49764	1.32057	7e-76	8.02e-74
ARID4B	960	1090	934	441	348	389	2.49761	1.32055	7.12e-40	1.93e-38
MGA	1858	1926	1904	806	638	802	2.49662	1.31998	3.17e-80	4.3e-78
CEP192	1759	1772	1840	735	577	812	2.49514	1.31912	1.11e-68	9.77e-67
CACNG8	230	295	257	105	101	102	2.49468	1.31885	4.28e-15	3.09e-14
IREB2	1425	1388	1397	568	485	610	2.49458	1.3188	1.36e-65	1.04e-63
PDGFRA	185	239	216	88	83	81	2.49386	1.31838	6.29e-13	3.97e-12
PNN	2185	2070	1967	878	747	834	2.49304	1.31791	4.57e-71	4.5e-69
CASC2	72	70	78	34	24	29	2.49034	1.31634	8.3e-06	2.92e-05
NEMF	659	647	602	296	214	246	2.49026	1.3163	7.09e-30	1.16e-28
ZNF182	81	103	108	52	25	39	2.48827	1.31514	1.92e-06	7.25e-06
PCDH11X	66	64	49	16	23	32	2.4872	1.31452	0.00017057	0.000518764
APC	560	594	557	239	198	241	2.48692	1.31436	1.75e-31	3.13e-30
TBK1	623	535	462	225	168	253	2.48598	1.31382	2.34e-20	2.27e-19
RGS5	75	65	86	33	31	25	2.48464	1.31304	1.02e-05	3.56e-05
CHM	1137	1107	1128	482	371	486	2.48385	1.31258	3.66e-53	1.78e-51
GXYLT1	713	792	679	309	236	324	2.48376	1.31253	1.02e-31	1.84e-30
CD2AP	968	894	813	409	309	345	2.48369	1.31249	5.83e-34	1.18e-32
STAG3L5P	61	67	44	16	27	25	2.48318	1.31219	0.000257871	0.000766126
UPF3B	547	557	484	233	174	225	2.48262	1.31187	1.03e-25	1.36e-24
BIVM	200	158	184	76	51	89	2.48242	1.31175	1.54e-10	8.22e-10
CMTR2	937	1005	925	379	321	440	2.48192	1.31145	1.3e-41	3.78e-40
GCA	212	196	202	78	63	102	2.47994	1.3103	3.11e-12	1.87e-11
PDS5B	707	767	683	304	227	330	2.4768	1.30848	1.86e-31	3.31e-30
KANSL1L	267	264	277	107	110	103	2.47666	1.3084	1.27e-16	1.01e-15
BRWD1	1319	1254	1301	538	443	562	2.47426	1.307	5.26e-61	3.35e-59
SLTM	1843	1910	1854	738	678	816	2.47323	1.3064	6.7e-78	8.39e-76
UBXN7	1694	1676	1742	707	597	734	2.47004	1.30453	1.92e-80	2.65e-78
ZNF268	330	313	302	141	102	135	2.46845	1.3036	4.59e-18	3.97e-17
SLC16A7	367	304	302	132	101	157	2.46841	1.30358	4.07e-16	3.12e-15
LGR4	1021	941	1025	400	347	445	2.46784	1.30325	5.77e-49	2.31e-47
RBBP6	1181	1068	1096	507	393	437	2.46504	1.30161	2.45e-46	8.71e-45
RBAK	541	560	506	230	175	239	2.46482	1.30148	7.27e-27	1.02e-25
SLC25A36	1663	1671	1639	721	553	718	2.46338	1.30064	4.18e-66	3.33e-64
ONECUT2	153	165	170	70	57	68	2.46285	1.30033	5.68e-11	3.13e-10
MTF2	655	623	589	268	214	266	2.46247	1.3001	3.62e-31	6.33e-30
DBT	518	555	521	210	187	241	2.46214	1.29991	1.93e-28	2.96e-27
RP11-314B1.2	289	292	303	130	97	127	2.46159	1.29959	5.82e-18	5e-17
UPF2	602	588	581	259	194	257	2.46145	1.29951	7.49e-31	1.3e-29
CLSPN	753	738	631	295	222	337	2.46129	1.29941	2.41e-26	3.28e-25
FAM76B	395	342	376	152	135	158	2.46126	1.2994	1.85e-21	1.93e-20
ZNF850	128	179	137	69	51	58	2.46082	1.29914	7.22e-09	3.38e-08
RMI1	459	480	459	211	153	197	2.45883	1.29797	3.28e-25	4.23e-24
PRKG2	189	143	180	77	61	67	2.45666	1.2967	1.59e-10	8.49e-10
COX20	35	28	48	11	17	16	2.45621	1.29644	0.00257155	0.00666244
BRCC3	2251	2125	2025	927	765	879	2.45447	1.29541	3e-69	2.72e-67
C2CD5	469	465	483	211	177	180	2.45248	1.29424	1.79e-26	2.45e-25
ABCB1	802	832	864	372	279	353	2.45184	1.29386	3.11e-42	9.3e-41
KLF12	369	399	339	171	112	164	2.45164	1.29375	5.48e-18	4.72e-17
UBN2	402	430	398	181	119	197	2.4504	1.29302	1.74e-19	1.62e-18
STAG1	771	856	752	326	285	346	2.45037	1.293	1.79e-36	4.13e-35
SH3BP5-AS1	50	44	67	19	25	20	2.44996	1.29276	0.000277488	0.000820609
SYNE1	1407	1404	1350	591	500	583	2.44872	1.29203	1.53e-61	9.86e-60
ADAM22	237	250	274	112	90	104	2.44561	1.2902	9.13e-16	6.86e-15
GOLGA2P5	229	243	254	97	89	106	2.44484	1.28974	2.94e-15	2.15e-14
PSMA3-AS1	415	450	356	201	139	154	2.44247	1.28834	1.3e-17	1.1e-16
POT1	455	536	466	207	148	236	2.43982	1.28678	3.73e-21	3.81e-20
RP11-81A1.6	89	110	89	41	40	35	2.43882	1.28618	1.24e-06	4.75e-06
FAM72C	67	78	75	39	24	26	2.43664	1.28489	2.07e-05	7.01e-05
CACNG7	169	157	182	59	75	70	2.43663	1.28489	1.93e-10	1.02e-09
ZNF616	101	124	124	52	40	49	2.43639	1.28474	5.89e-08	2.55e-07
RAB11FIP2	536	623	567	254	186	261	2.43165	1.28194	7.69e-27	1.08e-25
SMG1P7	101	82	83	24	32	52	2.43057	1.28129	1.56e-05	5.35e-05
ERV3-1	94	102	106	43	27	53	2.42982	1.28085	1.05e-06	4.04e-06
TLR1	132	110	110	49	40	54	2.42979	1.28083	7.9e-08	3.37e-07
ZNF121	472	530	463	181	172	242	2.42953	1.28068	5.71e-22	6.18e-21
WDR66	34	48	37	18	18	12	2.42918	1.28047	0.00183198	0.00486293
ZNF300	92	80	86	36	26	43	2.42851	1.28007	3.74e-06	1.37e-05
ELK4	1388	1515	1376	634	483	623	2.42786	1.27969	5.75e-52	2.64e-50
FXR1	4469	4084	4234	1934	1420	1849	2.42763	1.27955	2.42e-83	3.77e-81
ZNF829	49	37	31	14	10	24	2.42709	1.27923	0.00289321	0.00742496
ZNF550	287	314	312	134	113	123	2.42689	1.27911	3.92e-18	3.4e-17
OGT	6821	6734	7308	2923	2480	3063	2.42606	1.27861	2.47e-183	3.74e-180
KIF3A	441	308	439	172	136	174	2.42573	1.27842	2.3e-17	1.91e-16
ZNF248	212	172	216	88	76	79	2.42496	1.27796	4.36e-12	2.59e-11
DEK	3730	3497	3177	1502	1216	1527	2.42161	1.27596	1.18e-66	9.61e-65
PPIG	1033	910	794	406	306	407	2.42108	1.27565	1.38e-28	2.13e-27
TPP2	1228	1211	1197	551	424	506	2.42027	1.27517	1.22e-52	5.7e-51
MMP16	795	707	682	310	262	318	2.42019	1.27512	2.78e-32	5.19e-31
TYW5	287	261	270	126	98	109	2.41938	1.27464	6.59e-16	4.99e-15
TMF1	392	443	394	175	132	195	2.41936	1.27463	2.6e-20	2.52e-19
SNX16	194	132	168	61	63	77	2.41709	1.27327	2.73e-09	1.32e-08
ATP11B	1470	1470	1519	684	540	592	2.41663	1.273	2.89e-62	1.92e-60
PHF20L1	1083	1143	1092	502	394	457	2.41645	1.27289	4.7e-49	1.9e-47
CHORDC1	1627	1499	1519	662	554	679	2.41602	1.27263	8.49e-62	5.54e-60
DNM1L	1260	1198	1153	529	417	529	2.41599	1.27262	2.13e-48	8.36e-47
DENND4C	716	787	777	327	290	311	2.41532	1.27221	7.58e-39	1.98e-37
ANKRD44	75	82	89	32	33	35	2.41329	1.271	4.53e-06	1.64e-05
ARHGAP12	804	666	782	355	265	299	2.41283	1.27073	1.54e-31	2.77e-30
DUBR	46	38	31	21	15	11	2.41207	1.27027	0.00268223	0.00692041
WDHD1	1131	925	963	409	360	466	2.41148	1.26992	1.58e-35	3.44e-34
G2E3	841	809	744	355	275	351	2.40977	1.2689	4.23e-34	8.67e-33
DENND1B	465	458	458	207	163	195	2.40836	1.26805	2.44e-25	3.16e-24
ARFGEF1	1518	1643	1599	743	537	671	2.40696	1.26721	3.07e-56	1.66e-54
LIN9	501	510	493	223	182	211	2.40498	1.26603	4.16e-27	5.91e-26
HSPH1	5304	5077	5176	2246	1788	2351	2.40481	1.26592	8.77e-109	2.81e-106
CDK6	1603	1499	1449	654	525	691	2.40288	1.26477	1.02e-52	4.76e-51
APPL1	935	908	896	445	335	343	2.40193	1.26419	2.43e-35	5.28e-34
LANCL3	45	58	38	23	17	18	2.4016	1.264	0.000808245	0.0022572
MAP9	653	625	573	266	215	280	2.4015	1.26393	2.95e-28	4.46e-27
RP1-151F17.2	41	50	52	29	11	19	2.4013	1.26382	0.000997911	0.00275277
ZUFSP	269	245	271	126	92	104	2.40058	1.26338	4.63e-15	3.34e-14
NPIPB5	299	311	321	129	105	149	2.39646	1.2609	1.37e-17	1.15e-16
SAMD8	466	419	472	233	155	170	2.39599	1.26062	1.84e-20	1.8e-19
SRBD1	429	410	438	182	155	188	2.39425	1.25958	3.94e-24	4.75e-23
ZNF26	381	301	344	147	128	147	2.39288	1.25875	7.51e-18	6.4e-17
FAM72D	208	192	219	86	70	99	2.39193	1.25817	1.9e-12	1.16e-11
ZRANB2	1815	1525	1552	750	549	723	2.39164	1.258	2.47e-43	7.75e-42
SCAI	153	152	149	70	55	62	2.39131	1.2578	9.36e-10	4.7e-09
DEPDC7	30	37	35	19	12	11	2.3905	1.25731	0.00389123	0.00976033
RP11-66B24.4	437	448	503	203	172	196	2.38907	1.25645	1.07e-25	1.41e-24
RAB3B	184	121	160	67	65	59	2.38782	1.25569	1.41e-08	6.39e-08
GOPC	1563	1316	1433	642	480	662	2.38744	1.25546	1.23e-44	4.12e-43
QSER1	2108	2114	2023	970	745	868	2.38423	1.25352	3.77e-66	3.01e-64
ZDHHC17	451	412	467	195	185	167	2.38411	1.25345	1.51e-22	1.69e-21
CYP4F26P	83	76	91	36	32	35	2.38385	1.25329	4.62e-06	1.68e-05
ZNF681	73	90	69	29	29	38	2.38369	1.25319	1.95e-05	6.62e-05
MDM1	234	207	227	95	83	98	2.38184	1.25208	2.05e-13	1.34e-12
RP5-1070A16.1	93	80	65	36	26	37	2.381	1.25157	2.09e-05	7.07e-05
ROCK1	1245	1314	1173	573	405	573	2.38075	1.25142	2.87e-39	7.62e-38
ZNF720	224	218	214	98	76	98	2.37862	1.25013	4.53e-13	2.88e-12
HELLS	917	993	940	422	378	378	2.378	1.24975	1.53e-41	4.45e-40
SASH1	111	115	95	53	42	38	2.37709	1.2492	7.69e-07	3.01e-06
PUM3	1251	1162	1142	538	417	521	2.37664	1.24892	4.45e-46	1.57e-44
UTRN	3737	3883	3615	1738	1312	1618	2.37635	1.24875	6.88e-80	9.11e-78
RP5-862P8.2	448	422	426	203	138	198	2.37603	1.24855	3.9e-21	3.99e-20
ITGA2	11327	11817	11241	5146	4089	5048	2.37571	1.24836	3.41e-131	1.9e-128
XPOT	4189	4279	4617	2026	1554	1845	2.37521	1.24805	1.59e-111	5.44e-109
RP11-64D22.5	107	104	109	50	34	49	2.37505	1.24796	3.37e-07	1.37e-06
SCAPER	263	296	243	142	77	116	2.37466	1.24772	5.27e-12	3.11e-11
DENND4A	655	609	553	280	226	249	2.37319	1.24683	5.27e-26	7.08e-25
NRIP1	1625	1662	1617	654	603	780	2.3723	1.24629	2.6e-58	1.51e-56
FANCM	250	247	244	115	87	106	2.3717	1.24592	2.02e-14	1.4e-13
UFL1	1204	1099	1106	512	405	501	2.37112	1.24557	7.98e-46	2.79e-44
ERVMER34-1	105	87	95	43	38	38	2.37107	1.24554	1.47e-06	5.59e-06
ZHX1	736	681	666	326	249	292	2.36941	1.24453	5.99e-31	1.04e-29
ARFGEF2	3216	3145	3206	1376	1125	1482	2.36921	1.2444	1.2e-92	2.36e-90
ZBTB11	497	499	441	213	191	193	2.36917	1.24438	1e-22	1.13e-21
TMEM170A	542	531	549	258	212	203	2.3687	1.24409	7.05e-26	9.42e-25
SOX21-AS1	32	33	44	20	15	10	2.36849	1.24397	0.00367021	0.00924538
ICE1	1932	2102	1942	873	672	950	2.36716	1.24316	1.08e-54	5.57e-53
MIGA1	942	837	833	405	336	346	2.36563	1.24223	3.38e-34	6.98e-33
DDIAS	499	481	457	207	188	203	2.36504	1.24186	1.82e-24	2.25e-23
RP11-495P10.1	63	73	49	26	15	37	2.36484	1.24174	0.000377626	0.00109819
LPP	2891	3031	2779	1347	1057	1228	2.36288	1.24055	6.13e-73	6.34e-71
NPAT	562	551	424	210	201	231	2.36265	1.24041	3.73e-19	3.41e-18
MIR9-3HG	42	49	38	25	14	15	2.36209	1.24007	0.00159881	0.0042821
KBTBD8	40	55	49	22	18	20	2.36133	1.2396	0.000640272	0.00181072
DMXL1	796	739	761	320	295	342	2.36092	1.23935	4.76e-37	1.12e-35
MBTD1	369	375	398	157	141	178	2.36091	1.23934	3.66e-21	3.74e-20
ZNF252P	355	401	390	169	139	170	2.36089	1.23933	9.97e-21	9.92e-20
TRIP11	1006	948	852	421	316	439	2.36053	1.23911	8.27e-32	1.5e-30
HSF4	160	155	185	67	65	76	2.36018	1.2389	2.42e-10	1.27e-09
GLCCI1	230	196	165	98	66	84	2.35945	1.23845	7.11e-10	3.6e-09
SMC4	3264	3176	2822	1337	1147	1392	2.35861	1.23793	3.45e-64	2.51e-62
RYR3	103	79	48	33	37	26	2.35792	1.23751	0.00023341	0.000697365
MANEA	856	916	846	372	326	396	2.35785	1.23747	2.81e-39	7.46e-38
BIRC6	1486	1591	1533	729	554	644	2.35782	1.23745	9.7e-56	5.15e-54
LRRC37A4P	483	578	581	257	195	234	2.35648	1.23663	1.38e-25	1.82e-24
ANAPC4	879	819	908	374	297	420	2.35551	1.23604	1.32e-37	3.2e-36
RAB3GAP2	1689	1560	1725	715	598	767	2.35543	1.23599	9.9e-66	7.7e-64
MTIF2	1128	1007	1004	494	373	448	2.35537	1.23595	1.05e-38	2.71e-37
ESPN	43	58	79	32	20	23	2.3544	1.23536	0.000334933	0.000980087
KITLG	1669	1698	1791	769	612	781	2.35044	1.23293	1.09e-70	1.03e-68
AK9	90	78	89	31	41	35	2.3491	1.23211	8.51e-06	2.99e-05
ZFAS1	121	133	154	62	59	49	2.34852	1.23175	2.91e-08	1.29e-07
STK26	458	426	418	190	147	211	2.3469	1.23076	7.23e-21	7.25e-20
INO80D	476	484	528	263	167	195	2.34685	1.23072	5.04e-21	5.12e-20
RAD50	2043	1958	1796	905	674	863	2.34649	1.23051	7.09e-50	2.94e-48
ARHGAP20	90	97	85	35	38	41	2.34606	1.23024	3.48e-06	1.28e-05
FAM208B	1773	1825	1744	795	643	808	2.34563	1.22998	8.08e-65	5.99e-63
TRAPPC8	542	475	466	183	192	248	2.34554	1.22992	2.31e-20	2.25e-19
FBXO30	863	903	855	390	301	413	2.34383	1.22887	9.63e-37	2.24e-35
OTUD6B	447	424	428	183	140	225	2.3435	1.22866	1.7e-19	1.58e-18
ZC3H13	1100	1141	955	489	388	470	2.34347	1.22865	5.15e-35	1.1e-33
WDR19	676	625	709	318	214	315	2.34326	1.22852	5.1e-28	7.6e-27
CKAP2	1635	1531	1489	687	548	727	2.3427	1.22817	4.71e-51	2.07e-49
WRN	382	354	407	182	129	170	2.34208	1.22779	1.04e-19	9.81e-19
TWF1P1	76	78	73	33	22	41	2.34186	1.22766	3.15e-05	0.000104082
ICA1L	96	111	113	57	32	46	2.34135	1.22734	1.07e-06	4.13e-06
FMNL2	1695	1790	1794	805	697	714	2.34131	1.22732	5.99e-66	4.75e-64
HSP90AA2P	164	189	191	77	63	89	2.34094	1.22709	1.12e-10	6.04e-10
MORC3	586	633	619	261	244	267	2.34061	1.22688	5.41e-31	9.39e-30
RPAP3	539	472	467	254	178	191	2.3403	1.22669	6.18e-20	5.88e-19
CCDC77	222	226	197	100	80	92	2.33869	1.2257	4.8e-12	2.84e-11
PYROXD1	193	176	153	70	71	79	2.33721	1.22479	9.26e-10	4.65e-09
TBC1D8B	274	320	278	140	108	120	2.33528	1.2236	5.42e-15	3.89e-14
ZNF441	88	92	59	36	34	31	2.33343	1.22245	4.65e-05	0.000150688
SYNPO2	54	53	75	33	16	28	2.33292	1.22214	0.000281397	0.000831472
MPDZ	2434	2537	2466	1130	903	1110	2.33273	1.22202	1.25e-81	1.79e-79
DCLRE1A	592	586	577	289	197	257	2.3324	1.22181	5.3e-26	7.12e-25
STRBP	519	524	519	237	203	219	2.33196	1.22154	8.24e-27	1.15e-25
DIS3	941	845	845	412	280	425	2.33178	1.22143	4.15e-29	6.53e-28
RP3-331H24.7	107	81	75	45	37	29	2.33176	1.22142	2.26e-05	7.6e-05
SPINK5	138	111	111	55	36	62	2.33159	1.22132	5.08e-07	2.02e-06
LNPEP	3075	3186	2993	1449	1096	1374	2.33132	1.22115	8.64e-74	9.2e-72
POLI	296	298	277	154	88	128	2.331	1.22095	1.88e-13	1.22e-12
HSPA4L	371	370	290	166	128	143	2.33064	1.22072	6.95e-15	4.95e-14
CWC22	619	575	563	265	200	280	2.3298	1.2202	8.56e-26	1.14e-24
USP53	399	458	405	187	170	176	2.3289	1.21965	1.3e-20	1.28e-19
LRRK2	143	143	145	59	58	65	2.32802	1.2191	4.75e-09	2.26e-08
MIS18BP1	996	953	874	442	345	410	2.32744	1.21875	2.81e-35	6.1e-34
ZNF680	308	334	335	151	101	163	2.32712	1.21854	7.32e-16	5.52e-15
RBM41	347	297	302	142	116	143	2.32626	1.21801	3.23e-16	2.49e-15
AC005154.6	580	565	601	286	205	249	2.32534	1.21744	1.4e-27	2.02e-26
ZNF347	457	450	365	204	152	185	2.32453	1.21694	1.53e-17	1.29e-16
C1orf27	731	587	617	300	209	315	2.32442	1.21687	3.15e-22	3.46e-21
MAN1A1	648	637	744	288	265	305	2.32257	1.21572	2.65e-33	5.17e-32
MXRA8	262	211	199	81	95	109	2.32077	1.21461	1.28e-10	6.84e-10
ZC3H12B	101	90	135	47	50	40	2.32077	1.21461	1.8e-06	6.8e-06
HTR2C	40	54	49	16	14	31	2.32076	1.2146	0.0015103	0.00405888
MBNL3	352	404	412	178	149	168	2.32016	1.21422	2.57e-20	2.49e-19
DOCK7	1721	1778	1693	763	652	791	2.31924	1.21365	1.59e-64	1.17e-62
USP16	788	816	770	407	272	332	2.31896	1.21348	4.79e-29	7.52e-28
LARP4	1455	1334	1257	647	493	583	2.31813	1.21296	5.01e-41	1.42e-39
RLIM	4546	4798	4715	2154	1710	2118	2.3173	1.21245	7.54e-110	2.46e-107
THAP5	387	434	402	194	143	184	2.31592	1.21158	4.81e-20	4.6e-19
KCNQ5	589	549	500	275	173	253	2.31534	1.21123	6.43e-20	6.11e-19
PPP1R12A	1333	1317	1297	584	474	624	2.31483	1.2109	5.96e-51	2.6e-49
ZBED6	416	377	432	194	164	162	2.31374	1.21022	1.96e-20	1.92e-19
ANKRD20A5P	215	195	230	108	93	70	2.31277	1.20962	1.44e-10	7.69e-10
PAPD5	478	421	443	210	176	185	2.31251	1.20946	9.66e-22	1.03e-20
CCDC171	50	51	50	19	24	21	2.31084	1.20842	0.000589609	0.00167646
HERC4	1198	1130	1125	543	421	510	2.31013	1.20798	6.2e-45	2.1e-43
NUFIP2	2528	2547	2571	1144	971	1146	2.30861	1.20702	1.03e-93	2.15e-91
SETDB2	142	207	215	83	74	83	2.30583	1.20529	1.49e-09	7.36e-09
PLK4	731	660	633	294	279	291	2.30469	1.20457	4.46e-28	6.67e-27
SOCS4	788	702	748	349	264	345	2.30453	1.20447	6.67e-32	1.21e-30
CCPG1	430	426	427	201	165	182	2.30448	1.20444	4.18e-22	4.57e-21
NUCB2	1132	1083	1027	502	391	496	2.30397	1.20412	3.93e-40	1.08e-38
RASA2	535	510	481	217	169	270	2.30187	1.20281	5.78e-20	5.51e-19
ZNF254	100	122	90	37	50	46	2.30181	1.20277	4.43e-06	1.61e-05
ZNF334	318	316	304	158	112	132	2.30155	1.2026	7.51e-16	5.66e-15
THOC1	807	763	701	369	290	314	2.30126	1.20242	1.37e-28	2.12e-27
ANKRD28	3529	3479	3439	1589	1291	1597	2.30097	1.20224	1.03e-94	2.25e-92
DNAJB4	1247	1199	1208	554	481	528	2.30045	1.20192	2.51e-51	1.11e-49
NEK1	577	518	510	241	191	257	2.2999	1.20157	1.49e-23	1.75e-22
KRR1	567	586	533	235	203	286	2.29921	1.20114	1.03e-23	1.23e-22
RP11-283I3.6	64	64	66	30	26	27	2.29774	1.20022	9.07e-05	0.000283819
ANKRD50	1257	1244	1154	543	461	566	2.29584	1.19902	5.19e-45	1.76e-43
UTP20	987	960	899	421	374	427	2.29411	1.19794	1.47e-38	3.76e-37
ERCC4	334	309	350	137	125	164	2.29407	1.19791	3e-17	2.47e-16
MSH2	1621	1485	1498	730	543	709	2.29386	1.19778	4.95e-48	1.92e-46
TATDN2P2	115	121	120	47	44	62	2.29281	1.19712	2.34e-07	9.61e-07
ZNF75A	414	415	420	199	142	197	2.29148	1.19628	2.3e-20	2.24e-19
ARHGEF6	325	376	416	200	123	158	2.28918	1.19483	1.16e-15	8.61e-15
AASDH	224	221	235	108	78	107	2.28887	1.19463	1.38e-12	8.49e-12
ERI2	437	410	419	208	146	192	2.28866	1.1945	4.27e-20	4.1e-19
ZNF189	282	239	245	128	96	106	2.28809	1.19415	6.98e-13	4.39e-12
ZNF823	77	77	72	39	34	24	2.28579	1.19269	5.91e-05	0.000188931
TDO2	288	264	308	136	111	123	2.28504	1.19222	1.95e-15	1.43e-14
EIF3A	6799	6858	6763	3238	2545	3036	2.2832	1.19106	4.78e-115	1.75e-112
AC034220.3	52	39	53	17	19	26	2.28243	1.19057	0.00111652	0.00305805
XPO4	1079	1030	1103	498	409	479	2.28111	1.18974	1.03e-47	3.92e-46
RP11-37B2.1	165	165	160	91	57	64	2.28081	1.18954	7.89e-09	3.68e-08
RP11-395N3.2	48	34	52	25	13	20	2.28035	1.18926	0.00197985	0.00522597
ESCO1	313	258	233	104	117	126	2.28026	1.1892	9.31e-12	5.4e-11
ZFP62	287	325	322	132	137	133	2.27888	1.18832	6.02e-16	4.57e-15
SLF1	408	372	316	162	151	161	2.27873	1.18823	1.12e-15	8.38e-15
TUBE1	459	507	518	231	199	210	2.27867	1.18819	2.83e-24	3.46e-23
LCORL	455	385	374	161	174	189	2.27863	1.18817	3.8e-17	3.12e-16
GUCY1B2	120	93	121	58	44	42	2.27838	1.18801	1.31e-06	5.01e-06
PCGF5	953	915	906	459	341	402	2.27587	1.18642	6.31e-36	1.4e-34
ASPH	16188	15721	16609	7561	6140	7309	2.27496	1.18584	3.75e-185	6.11e-182
CTC-529P8.1	57	56	46	26	20	23	2.27493	1.18582	0.000549347	0.00156766
TNRC6A	1504	1482	1522	693	600	657	2.27395	1.1852	8.8e-62	5.71e-60
CCNE2	288	258	283	119	118	121	2.27384	1.18513	1.02e-14	7.19e-14
ZNF549	237	263	247	108	106	109	2.27229	1.18415	2.06e-13	1.34e-12
ERVK3-1	125	139	153	59	59	62	2.2722	1.18409	2.41e-08	1.07e-07
TRMT11	197	179	192	84	75	87	2.27178	1.18382	6.9e-11	3.78e-10
UHRF2	1907	1741	1886	915	663	825	2.27157	1.18369	5.09e-54	2.56e-52
NRCAM	155	222	181	100	71	71	2.27136	1.18355	9.22e-09	4.27e-08
CAMSAP2	2247	2282	2061	1083	809	974	2.27086	1.18324	2.44e-51	1.08e-49
NAA25	1375	1360	1254	584	507	642	2.27068	1.18313	1.83e-44	6.06e-43
DEPDC1	1831	1590	1576	804	603	768	2.26992	1.18264	3.21e-42	9.6e-41
RWDD3	64	45	58	30	14	29	2.26936	1.18229	0.000767028	0.00214804
RBBP8	1021	967	958	503	352	427	2.26841	1.18168	9.43e-34	1.89e-32
ZNF567	107	128	114	55	39	58	2.26838	1.18166	5.58e-07	2.21e-06
TAB3	317	364	334	163	116	163	2.26787	1.18134	4.44e-16	3.4e-15
SMARCA1	1329	1320	1384	647	493	614	2.26599	1.18014	7.37e-53	3.5e-51
SEC63	2478	2457	2383	1173	891	1124	2.26577	1.18	9.92e-66	7.7e-64
ZNF30	58	51	68	19	20	38	2.26575	1.17999	0.000582623	0.00165815
UBA6	1679	1771	1720	764	660	825	2.2649	1.17945	2.61e-62	1.74e-60
HSP90AA1	40371	37722	37220	18274	14161	17909	2.2631	1.1783	4.74e-105	1.37e-102
ANKAR	70	71	72	35	24	34	2.26072	1.17678	6.26e-05	0.000199563
CCSAP	494	437	516	223	146	265	2.25913	1.17577	7.02e-17	5.66e-16
ARHGAP42	378	377	314	163	129	176	2.25853	1.17538	1.9e-15	1.4e-14
DNAJC10	3318	3175	3078	1464	1218	1498	2.25838	1.17529	1.42e-77	1.75e-75
FAM126B	393	379	346	191	134	164	2.2582	1.17517	1.31e-16	1.04e-15
RAB3IP	114	133	114	57	41	60	2.25811	1.17512	4.31e-07	1.73e-06
USP24	2249	2346	2299	1119	809	1088	2.25779	1.17491	6.95e-59	4.14e-57
PIGA	209	183	219	98	69	100	2.25702	1.17442	7.76e-11	4.24e-10
MYLK4	45	46	38	18	22	16	2.25677	1.17426	0.00220211	0.00576879
MATN2	48	57	52	40	14	15	2.25584	1.17367	0.00259692	0.00672077
ACADSB	473	520	593	233	217	240	2.25549	1.17344	2.19e-24	2.7e-23
NSUN6	130	117	122	60	37	65	2.2552	1.17326	5.25e-07	2.09e-06
DUTP4	92	88	99	46	32	44	2.25476	1.17297	5.29e-06	1.9e-05
SUV39H2	335	308	333	133	142	150	2.25442	1.17276	2.18e-16	1.7e-15
CH17-472G23.4	325	382	371	161	124	187	2.25422	1.17263	2.58e-16	2.01e-15
ZNF337	38	59	42	19	16	26	2.25381	1.17236	0.00193917	0.00512754
TMTC3	816	870	802	378	321	389	2.25367	1.17227	1.15e-34	2.41e-33
TMCC1-AS1	103	105	110	56	39	44	2.25326	1.17201	1.4e-06	5.36e-06
ZNF670	88	67	68	48	24	26	2.25222	1.17135	0.000204563	0.000615256
PSIP1	1403	1396	1473	663	502	707	2.25202	1.17122	1.79e-48	7.09e-47
SGO2	856	836	694	379	294	375	2.25142	1.17084	5.11e-25	6.52e-24
STAG2	1196	1153	1139	595	404	532	2.2514	1.17082	4.18e-36	9.43e-35
ANP32E	2908	2850	2800	1376	1052	1324	2.25114	1.17066	1.72e-71	1.73e-69
SMARCAD1	1192	1110	1187	525	442	561	2.24941	1.16955	4.91e-47	1.8e-45
ZNF484	76	66	94	39	30	34	2.24925	1.16944	3.85e-05	0.000125948
NOC3L	643	591	520	264	216	291	2.24893	1.16924	3.22e-21	3.3e-20
C18orf54	368	367	334	162	148	158	2.24836	1.16887	2.99e-17	2.47e-16
GPR135	125	133	118	45	61	58	2.2476	1.16839	5.04e-07	2.01e-06
BBX	1418	1439	1407	704	499	672	2.24653	1.1677	3.9e-44	1.27e-42
CDC42BPA	2687	2754	2801	1297	1024	1300	2.24392	1.16602	3.39e-83	5.09e-81
ETAA1	560	516	481	256	197	232	2.24296	1.16541	1.99e-21	2.07e-20
UGGT2	613	568	615	275	236	277	2.24286	1.16534	1.94e-28	2.97e-27
SLC26A2	1130	1128	1182	510	409	595	2.2422	1.16492	1.32e-39	3.55e-38
DNAJC2	394	365	316	184	124	167	2.24037	1.16374	1.9e-14	1.32e-13
ATAD2B	192	204	190	88	73	97	2.24001	1.1635	1.14e-10	6.15e-10
ANTXR2	4197	3909	4077	1918	1553	1890	2.23994	1.16346	5.03e-96	1.16e-93
ZBTB10	194	270	248	135	68	112	2.23965	1.16327	3.27e-09	1.57e-08
RP11-1023L17.1	77	69	65	39	26	28	2.23907	1.1629	0.000113755	0.000352189
PLS1	927	859	867	433	307	431	2.23903	1.16287	4.13e-31	7.2e-30
CFAP54	61	54	51	28	23	22	2.23865	1.16263	0.000507565	0.0014549
HELB	87	122	124	53	34	60	2.23774	1.16204	4.52e-06	1.64e-05
DLD	1607	1584	1477	728	596	734	2.2377	1.16202	2.05e-49	8.38e-48
JRKL	457	428	429	202	178	198	2.23749	1.16188	4.06e-21	4.15e-20
GARNL3	79	98	77	43	33	36	2.23639	1.16117	2.51e-05	8.42e-05
USP1	2195	2100	1918	930	826	984	2.23604	1.16095	6.27e-52	2.87e-50
CLOCK	1114	1045	1140	570	403	482	2.23501	1.16028	1.02e-37	2.49e-36
DCAF17	1091	1043	1046	513	379	513	2.23493	1.16023	6.64e-38	1.63e-36
RP11-308D16.2	38	44	52	19	17	23	2.23183	1.15823	0.00175501	0.00467267
SACM1L	721	719	669	364	258	311	2.23168	1.15813	3.86e-26	5.23e-25
ZNF701	137	151	139	54	64	70	2.23067	1.15748	6.17e-08	2.66e-07
MIER3	731	695	797	328	306	345	2.23047	1.15735	1.04e-33	2.07e-32
TBC1D15	531	541	525	238	182	288	2.23007	1.15709	1.06e-20	1.05e-19
HECTD2	225	221	232	93	94	112	2.22934	1.15662	4.47e-12	2.65e-11
RPS6KA3	1378	1323	1300	705	487	582	2.22681	1.15498	8.75e-37	2.04e-35
TYW3	511	495	485	248	179	234	2.22672	1.15492	8.88e-22	9.49e-21
MAGI2-AS3	606	538	621	263	247	269	2.22558	1.15418	1.1e-26	1.53e-25
CEBPZ	592	533	506	290	189	246	2.22533	1.15402	3.37e-19	3.09e-18
SENP6	1350	1378	1410	630	476	732	2.22512	1.15388	3.55e-38	8.9e-37
MED13	2923	2998	2983	1436	1103	1409	2.22495	1.15377	3.04e-77	3.67e-75
EMBP1	66	65	67	30	21	37	2.22483	1.1537	0.000179026	0.000542689
CEP112	338	299	308	143	107	170	2.22478	1.15366	6.51e-14	4.38e-13
YOD1	562	522	490	259	165	278	2.2241	1.15322	2.68e-17	2.21e-16
YTHDC2	656	673	697	320	238	341	2.22397	1.15313	6.35e-28	9.39e-27
TRNT1	396	381	332	182	137	174	2.22272	1.15233	7.19e-16	5.43e-15
RNF219	172	181	169	88	73	70	2.22251	1.15219	2.2e-09	1.07e-08
ZFPM2-AS1	178	187	180	89	65	88	2.22242	1.15213	6.69e-10	3.39e-09
TMEM67	170	209	185	92	74	84	2.22187	1.15177	6.82e-10	3.46e-09
HAUS3	368	374	342	159	159	162	2.22007	1.1506	6.3e-17	5.1e-16
KIDINS220	1656	1691	1692	807	627	805	2.21943	1.15019	1.58e-57	8.89e-56
PRPF40A	2021	2034	1979	960	784	937	2.21812	1.14934	1.61e-65	1.23e-63
ZNF267	318	285	271	144	110	135	2.21757	1.14898	1.05e-13	6.98e-13
USF3	355	435	444	170	178	198	2.21749	1.14893	9.18e-18	7.8e-17
FNIP1	1016	1054	970	460	394	498	2.21739	1.14886	2.3e-37	5.49e-36
GREB1L	60	76	62	28	27	33	2.21638	1.14821	0.00018566	0.000560793
DSEL	103	116	133	54	47	55	2.216	1.14796	5.74e-07	2.28e-06
CYP1B1-AS1	61	94	63	36	30	31	2.21551	1.14764	0.000186359	0.000562824
TGFBR1	948	905	990	449	371	443	2.21539	1.14756	3.67e-41	1.05e-39
GK5	547	563	554	303	192	247	2.21531	1.14751	8.85e-21	8.82e-20
IL1RL1	47	46	35	19	18	20	2.215	1.14731	0.00258432	0.0066898
2022-09-11	4719	4616	4582	2200	1797	2199	2.21468	1.1471	9.91e-100	2.47e-97
RP11-705C15.2	50	47	81	29	20	30	2.21201	1.14536	0.000721117	0.0020259
PKN2	2098	2107	1941	951	794	998	2.21096	1.14467	4.88e-55	2.54e-53
ZNF138	148	153	156	76	53	75	2.21085	1.1446	1.69e-08	7.63e-08
ZWILCH	763	729	721	362	260	368	2.20891	1.14334	2.15e-27	3.09e-26
ERCC6L2	264	270	277	134	99	129	2.20875	1.14323	9.11e-14	6.07e-13
DCUN1D1	1145	1074	1065	506	461	496	2.20832	1.14295	4.6e-41	1.31e-39
ZNF699	141	154	184	70	64	79	2.2082	1.14287	1.02e-08	4.68e-08
KTN1	5757	5379	4848	2543	2049	2563	2.20805	1.14277	1.58e-58	9.29e-57
PHLPP2	600	628	563	291	258	249	2.20727	1.14226	2.82e-23	3.29e-22
STRN	841	856	917	384	328	455	2.20709	1.14215	7.63e-34	1.54e-32
PLEKHH2	88	101	100	50	37	42	2.2056	1.14117	6.3e-06	2.25e-05
BNIP2	1614	1527	1598	741	607	772	2.20315	1.13957	7.46e-56	3.97e-54
USP31	686	775	721	350	298	327	2.2024	1.13907	1.13e-29	1.82e-28
GK	183	187	169	89	62	91	2.2023	1.13901	2.89e-09	1.4e-08
PRPF4B	1475	1459	1425	726	577	647	2.20225	1.13898	2.29e-48	8.93e-47
MUT	442	497	510	247	183	218	2.20191	1.13875	3.55e-21	3.64e-20
CLCN5	175	204	199	95	68	96	2.20183	1.1387	5.65e-10	2.88e-09
PAN3	391	387	394	201	158	165	2.20086	1.13807	4.57e-18	3.96e-17
SEMA3A	1903	1673	1766	877	662	857	2.20081	1.13803	2.42e-47	9.09e-46
ZNF678	300	288	285	136	114	141	2.20026	1.13768	1.4e-14	9.78e-14
ASAH2	51	47	52	24	21	22	2.20019	1.13763	0.000968525	0.00267729
PKD2	1909	1903	1954	937	741	906	2.19877	1.1367	9.07e-66	7.12e-64
SPOPL	343	357	305	159	105	190	2.1972	1.13567	3.01e-12	1.81e-11
IKZF2	109	126	131	60	46	58	2.19713	1.13562	4.33e-07	1.74e-06
LIFR	817	724	732	369	288	364	2.19663	1.13529	2.55e-28	3.87e-27
PLA2G4A	358	335	346	152	149	164	2.19657	1.13525	7.97e-17	6.4e-16
GSAP	189	179	190	85	89	75	2.19561	1.13462	1.28e-09	6.34e-09
ATP13A3	5722	5215	5192	2592	2065	2596	2.19547	1.13453	5.34e-76	6.21e-74
NHLRC2	756	802	783	367	311	372	2.19545	1.13452	1.34e-33	2.66e-32
IFT81	250	220	230	126	81	108	2.19536	1.13446	4.83e-11	2.67e-10
NSRP1	394	418	364	196	160	172	2.19468	1.13401	5.06e-17	4.12e-16
ASCC3	2275	2238	2183	1033	827	1155	2.19391	1.1335	7.4e-53	3.5e-51
WBP4	341	285	254	138	130	127	2.1934	1.13317	5.86e-12	3.45e-11
RSRC2	1074	1061	986	476	420	507	2.19263	1.13266	3.7e-37	8.79e-36
LYST	581	534	547	291	195	263	2.19229	1.13244	2.71e-21	2.79e-20
FBLN7	40	54	55	16	30	20	2.19219	1.13237	0.0023603	0.00615578
UBR5	2458	2623	2618	1315	986	1161	2.19179	1.13211	1.03e-63	7.26e-62
CEP128	334	338	292	175	126	133	2.19157	1.13196	2.71e-13	1.74e-12
UHRF1BP1L	643	628	622	309	254	288	2.19059	1.13132	1.93e-27	2.78e-26
RBM26	1182	1182	1195	588	477	536	2.18844	1.12991	1.36e-45	4.72e-44
CTC-425O23.5	51	47	47	24	23	18	2.18801	1.12962	0.00148493	0.00399681
EDRF1	339	346	330	129	150	177	2.188	1.12962	1.83e-14	1.27e-13
ZBTB33	718	760	733	364	287	345	2.18758	1.12934	1.25e-30	2.14e-29
TRIM59	290	292	245	124	93	158	2.18623	1.12844	5.52e-11	3.04e-10
AASS	215	216	220	86	91	116	2.18573	1.12811	8.2e-11	4.46e-10
ZNF197	200	209	214	96	78	107	2.18525	1.1278	7.46e-11	4.08e-10
ZNF559	145	119	161	74	45	73	2.18524	1.12779	3.39e-07	1.37e-06
EDNRA	91	110	107	52	50	36	2.18428	1.12716	9.83e-06	3.44e-05
ZNF813	170	200	134	78	58	93	2.18409	1.12703	2.53e-07	1.04e-06
ITSN2	703	734	677	331	273	351	2.18356	1.12668	5.84e-28	8.67e-27
DNA2	353	339	270	180	109	148	2.18349	1.12663	2.62e-11	1.48e-10
KIAA1024	126	105	109	55	51	47	2.18346	1.12662	1.93e-06	7.29e-06
ZFAND1	585	546	587	283	223	269	2.18337	1.12656	2.1e-25	2.73e-24
LIN54	595	604	590	296	235	277	2.18154	1.12535	6.19e-26	8.3e-25
AGL	161	165	175	74	67	85	2.18136	1.12523	3.75e-09	1.8e-08
SETD2	1480	1388	1405	715	544	675	2.17951	1.124	2.52e-45	8.65e-44
FASTKD1	417	338	390	162	160	195	2.17847	1.12332	3.85e-16	2.96e-15
MFN1	1015	1065	1076	517	402	509	2.17821	1.12314	1.08e-40	3.02e-39
DCP2	876	964	906	433	385	423	2.17695	1.12231	1.1e-35	2.42e-34
DUSP19	98	78	99	58	27	40	2.17653	1.12203	5.76e-05	0.000184576
NIPA1	1374	1358	1443	681	545	663	2.17649	1.12201	3.79e-53	1.83e-51
PSD3	2058	2057	2089	1045	858	903	2.17501	1.12102	2.96e-60	1.83e-58
ZC3H11B	91	69	58	37	30	32	2.17488	1.12094	0.000235061	0.000701704
ANKRD18B	169	170	176	74	71	88	2.17458	1.12074	2.92e-09	1.41e-08
2022-09-07	6097	5935	5702	2794	2271	2990	2.17457	1.12073	1.38e-77	1.71e-75
CEP57	1368	1479	1332	640	589	663	2.17443	1.12064	3.08e-44	1.01e-42
NAMPTP1	324	311	345	162	137	144	2.17395	1.12032	7.2e-16	5.44e-15
IL13RA2	3667	3502	3536	1752	1386	1719	2.17394	1.12031	1.04e-79	1.35e-77
RP11-103J17.2	124	128	157	69	64	51	2.17387	1.12026	3.99e-07	1.61e-06
STXBP4	316	359	324	171	133	149	2.17278	1.11955	4.96e-15	3.56e-14
ZFHX4	416	398	446	186	153	233	2.17261	1.11943	2.06e-17	1.71e-16
BAZ1A	837	847	685	382	339	354	2.17215	1.11912	3.45e-23	4.01e-22
MYCBP2	1049	949	954	481	380	480	2.17182	1.11891	4.74e-34	9.66e-33
PPAT	1075	1018	989	468	393	540	2.17176	1.11887	4.12e-33	7.99e-32
AFG3L1P	306	329	288	127	139	152	2.17115	1.11846	1.41e-13	9.3e-13
POF1B	390	419	374	162	163	212	2.17093	1.11831	4.55e-16	3.48e-15
CLUAP1	291	262	258	122	113	133	2.17039	1.11795	6.34e-13	4e-12
GNPTAB	815	790	691	363	289	394	2.17024	1.11785	3.12e-24	3.8e-23
TAF5	151	126	177	73	54	79	2.16984	1.11759	1.08e-07	4.57e-07
MAN2A1	1630	1534	1466	743	613	749	2.16966	1.11747	2.73e-45	9.38e-44
GAN	444	463	455	210	186	222	2.16948	1.11735	4.92e-21	5.01e-20
ZZZ3	1180	1212	1239	553	495	600	2.16835	1.1166	1.18e-47	4.47e-46
EIF4A1	47	49	73	28	27	21	2.16819	1.11649	0.00104421	0.00287188
RP1-228H13.5	152	166	170	74	60	88	2.16745	1.116	1.39e-08	6.34e-08
ZNF470	116	122	111	59	44	56	2.166	1.11503	1.22e-06	4.7e-06
FRYL	2687	2704	2557	1289	1019	1315	2.16585	1.11494	5.7e-61	3.61e-59
SLC38A2	12958	12151	12733	6082	4855	6308	2.16574	1.11486	2.78e-108	8.77e-106
WDR27	457	464	464	204	221	202	2.1654	1.11463	2.49e-19	2.29e-18
TAF2	1135	948	975	499	396	499	2.16512	1.11445	2.82e-30	4.7e-29
KIAA0232	1797	1627	1772	862	656	849	2.16508	1.11442	1.43e-50	6.15e-49
HAT1	3197	2913	2875	1407	1140	1554	2.16489	1.1143	9.48e-53	4.45e-51
PALB2	442	499	429	233	162	231	2.16463	1.11412	3.97e-17	3.26e-16
TXLNG	509	518	563	244	220	259	2.16208	1.11242	2.67e-24	3.28e-23
SF3B1	7169	6496	7067	3338	2736	3380	2.16122	1.11185	4.2e-105	1.24e-102
CUL5	772	702	770	370	273	382	2.16053	1.11139	1.2e-27	1.74e-26
ZBED8	144	146	135	69	56	69	2.16011	1.1111	9.17e-08	3.89e-07
KIAA1841	221	277	286	137	91	130	2.1601	1.1111	2.57e-11	1.45e-10
CFH	2168	2062	2180	1064	806	1058	2.15979	1.11089	6.32e-59	3.78e-57
IQGAP1	8871	9138	9131	4642	3492	4265	2.15962	1.11078	1.18e-95	2.7e-93
ATP7A	1601	1563	1576	732	652	777	2.15951	1.1107	7.11e-56	3.79e-54
MIPOL1	139	142	86	64	43	62	2.15825	1.10986	1.59e-05	5.47e-05
INTS6L	234	232	233	117	96	106	2.15674	1.10885	9.18e-12	5.33e-11
MSANTD4	634	639	652	328	245	307	2.15647	1.10867	1.35e-26	1.86e-25
ZMYM1	520	484	538	247	217	239	2.15618	1.10847	3.26e-23	3.79e-22
ZNF644	1004	967	979	465	386	498	2.15581	1.10823	4.4e-37	1.04e-35
EIF5B	4175	3970	3447	1910	1514	1895	2.15513	1.10778	2.95e-46	1.04e-44
RB1CC1	1330	1240	1230	623	482	636	2.15488	1.10761	5.26e-39	1.39e-37
XRCC2	782	743	752	379	299	364	2.15391	1.10696	3.21e-30	5.33e-29
CBWD7	52	73	75	33	30	28	2.15367	1.1068	0.000321651	0.000942525
EMC2	530	561	444	275	207	222	2.15285	1.10625	1.92e-16	1.5e-15
DMC1	112	100	103	57	44	43	2.15272	1.10616	5.73e-06	2.06e-05
NSUN3	136	140	128	73	54	58	2.1524	1.10594	3.21e-07	1.3e-06
KLHL28	164	208	210	98	66	103	2.15185	1.10557	5.8e-09	2.73e-08
SUCLA2	635	576	517	255	254	282	2.15139	1.10527	7.37e-20	6.98e-19
SAMD9	812	703	632	366	295	324	2.15098	1.10499	7.19e-21	7.22e-20
PTPN11	6640	6559	6331	3246	2515	3207	2.15073	1.10483	6.15e-82	8.87e-80
TTF1	288	294	292	153	110	138	2.14951	1.10401	1.18e-13	7.84e-13
REST	1023	1083	994	480	398	546	2.14928	1.10385	1.09e-32	2.07e-31
ADGRG6	3123	3172	3127	1531	1214	1581	2.14909	1.10372	1.2e-72	1.23e-70
PRPS1P2	44	55	38	25	18	20	2.14856	1.10337	0.00288988	0.00741821
AADACP1	518	467	480	245	195	232	2.14849	1.10332	1.29e-20	1.27e-19
PPWD1	533	466	510	231	214	246	2.14799	1.10298	1.78e-21	1.86e-20
LINC00969	311	293	357	158	115	168	2.1478	1.10286	4.63e-14	3.14e-13
DDHD1	596	540	523	287	220	255	2.14743	1.10261	6.56e-21	6.6e-20
RASA1	824	857	689	375	345	368	2.14667	1.1021	3.64e-23	4.23e-22
ALG10B	301	313	334	170	144	119	2.14666	1.1021	6.58e-13	4.14e-12
RNF217	558	647	605	301	228	303	2.14627	1.10183	5.51e-23	6.32e-22
FPGT	190	210	197	94	83	97	2.14483	1.10086	3.68e-10	1.9e-09
CBX3	5656	5299	5196	2781	2057	2606	2.14404	1.10033	8.52e-64	6.05e-62
PLCXD2	366	314	280	158	112	174	2.14321	1.09977	1.3e-11	7.46e-11
VCPIP1	760	760	769	387	298	368	2.14257	1.09934	1.52e-30	2.58e-29
USP8	1111	1062	978	557	408	488	2.14169	1.09875	1.14e-29	1.85e-28
PFKFB2	550	476	553	240	223	262	2.14125	1.09845	5.2e-22	5.64e-21
SESTD1	857	781	813	390	321	418	2.14058	1.098	1.87e-30	3.15e-29
DNTTIP2	1366	1401	1235	681	510	657	2.14036	1.09785	1.9e-34	3.95e-33
PARD6B	166	231	204	97	87	92	2.14017	1.09773	3.55e-09	1.7e-08
ZNF25	110	105	122	56	45	54	2.13864	1.0967	1.93e-06	7.28e-06
TAOK1	1884	1870	1882	911	789	896	2.13669	1.09538	1.16e-63	8.13e-62
CEP57L1	281	322	274	142	105	159	2.13652	1.09527	4.38e-12	2.6e-11
ZNF322	213	174	141	84	88	71	2.13549	1.09457	3.87e-07	1.56e-06
SLC22A3	75	105	68	39	31	45	2.13506	1.09428	0.000150657	0.000460582
CNTLN	365	343	296	156	129	180	2.13472	1.09405	4.46e-13	2.84e-12
PRKCI	923	869	899	467	351	425	2.13432	1.09378	2.15e-32	4.01e-31
ZNF431	177	183	185	95	79	77	2.13405	1.09359	3.33e-09	1.6e-08
SRGAP2D	83	76	70	31	42	32	2.134	1.09356	0.000176488	0.000535852
TRHDE	649	669	652	331	251	329	2.1334	1.09316	7.23e-26	9.66e-25
PCLO	301	327	296	136	138	152	2.13305	1.09292	7.57e-14	5.06e-13
DPP8	1061	1044	1024	524	431	490	2.13277	1.09273	5.4e-38	1.34e-36
NOSTRIN	65	46	47	15	24	34	2.13206	1.09225	0.00294441	0.00754813
ZCCHC8	820	905	887	419	373	413	2.13161	1.09194	4.05e-34	8.32e-33
PANK3	1197	1096	1039	559	423	563	2.13154	1.0919	9.49e-31	1.64e-29
RRM2B	1150	1128	1141	558	514	504	2.13088	1.09145	4.42e-39	1.17e-37
PRR14L	896	991	975	454	396	472	2.13064	1.09129	1.58e-36	3.66e-35
FAM72A	295	285	284	143	125	131	2.12995	1.09082	1.41e-13	9.26e-13
FNDC3A	1679	1696	1599	898	604	808	2.1299	1.09079	1.3e-35	2.85e-34
PPIP5K2	1312	1252	1173	616	516	598	2.12952	1.09053	5.84e-38	1.44e-36
IMPACT	667	610	687	328	275	304	2.12927	1.09036	5.31e-27	7.5e-26
ZNF354C	302	280	259	158	98	135	2.12898	1.09016	3.15e-11	1.77e-10
SLC35A3	384	395	388	169	161	210	2.12847	1.08982	1.1e-16	8.76e-16
HNRNPA1L2	70	66	85	37	30	35	2.1282	1.08963	0.000132577	0.0004079
NEDD1	628	644	592	337	236	292	2.12809	1.08956	9.93e-22	1.06e-20
FZD6	1468	1433	1451	685	601	728	2.12792	1.08945	6.65e-51	2.89e-49
PDE10A	1051	1027	1039	513	401	531	2.1279	1.08943	1.11e-36	2.59e-35
CCDC138	157	140	141	57	60	86	2.12721	1.08897	4.02e-07	1.62e-06
CSNK1G3	618	623	656	325	208	350	2.12659	1.08854	2.7e-19	2.49e-18
MED23	943	910	940	475	364	456	2.12623	1.0883	1.4e-34	2.92e-33
LENG8	2600	2891	3025	1333	1270	1327	2.12611	1.08822	3.57e-70	3.32e-68
GCNT1	517	580	549	264	233	265	2.12554	1.08783	7.19e-23	8.2e-22
PTGFR	873	807	805	413	342	397	2.12534	1.0877	1.68e-30	2.86e-29
GPR180	422	448	429	243	168	192	2.12437	1.08704	9.1e-17	7.28e-16
ERGIC2	842	860	794	423	349	386	2.12342	1.08639	1.34e-29	2.16e-28
DDX18	1721	1574	1564	842	634	783	2.12321	1.08625	2.36e-41	6.81e-40
PTPN4	471	483	358	209	170	233	2.1229	1.08604	1.71e-13	1.12e-12
TTLL7	284	304	265	133	121	142	2.12231	1.08563	8.92e-13	5.57e-12
ZNF714	264	276	223	115	104	136	2.12229	1.08562	9.37e-11	5.07e-10
TRIM33	1060	1114	1042	544	404	549	2.12208	1.08548	4.97e-33	9.6e-32
FAM72B	452	415	412	198	177	219	2.12168	1.0852	6.11e-18	5.23e-17
FAM227A	51	39	44	24	21	17	2.12158	1.08514	0.00338697	0.00858807
KLF5	327	307	344	163	128	163	2.12157	1.08513	4.77e-15	3.43e-14
SKP2	994	962	984	496	400	469	2.12141	1.08503	5.13e-37	1.21e-35
DDX21	3333	3232	3211	1584	1321	1639	2.12115	1.08485	5.06e-76	5.95e-74
AADAC	334	358	397	182	129	196	2.11903	1.08341	8.19e-15	5.8e-14
HOXA13	69	79	58	37	28	31	2.11895	1.08335	0.00034472	0.00100706
UBR3	1894	1890	1861	973	712	947	2.11829	1.0829	3.83e-47	1.41e-45
CEP70	763	690	725	393	274	349	2.11599	1.08133	1.5e-24	1.87e-23
ZNF684	72	76	71	34	30	38	2.11567	1.08112	0.000144734	0.000443435
NOP58	2243	2216	2172	1094	853	1148	2.1156	1.08107	6.66e-53	3.18e-51
SP4	346	353	311	155	151	164	2.11503	1.08067	2.65e-14	1.82e-13
LRIF1	329	379	413	191	142	189	2.11486	1.08056	1.76e-15	1.3e-14
DUS4L	183	174	175	94	70	84	2.1148	1.08052	6.72e-09	3.15e-08
ANLN	8154	7730	7379	3951	3033	3890	2.11449	1.08031	6.67e-68	5.65e-66
TEAD1	3642	3466	3636	1790	1423	1801	2.11283	1.07917	3.29e-80	4.44e-78
DDX60L	882	839	852	386	359	455	2.11186	1.07852	1.33e-30	2.28e-29
LDB2	254	275	266	116	126	128	2.10878	1.07641	4.32e-12	2.56e-11
BPTF	2422	2670	2515	1339	1061	1153	2.10843	1.07617	4.69e-53	2.25e-51
LMLN	303	347	318	167	124	162	2.10842	1.07616	7.99e-14	5.34e-13
ACBD5	849	779	850	414	341	402	2.10832	1.0761	4.72e-32	8.67e-31
EFCAB7	187	174	188	84	81	91	2.10785	1.07577	2.9e-09	1.4e-08
CCAR1	1510	1521	1446	745	627	721	2.10728	1.07538	9.8e-47	3.54e-45
PNPT1	1244	1054	1111	576	444	577	2.10719	1.07532	1.66e-31	2.96e-30
FMR1	1738	1813	1776	896	699	900	2.106	1.0745	1.64e-51	7.38e-50
ZNF808	155	166	134	73	67	73	2.10482	1.0737	1.8e-07	7.45e-07
DNAJB14	1243	1182	1148	566	520	585	2.10474	1.07364	5.69e-39	1.5e-37
ZNF286B	43	50	61	25	19	28	2.10462	1.07356	0.00177945	0.00473121
CFAP97	1590	1607	1510	762	640	804	2.10444	1.07344	1.89e-45	6.54e-44
LCOR	955	959	941	536	373	431	2.10186	1.07167	1.29e-27	1.88e-26
FGD6	1172	1183	1174	624	444	590	2.10173	1.07158	4.09e-35	8.82e-34
SECISBP2L	1398	1402	1356	712	579	657	2.1017	1.07156	5.86e-44	1.9e-42
BLOC1S6	1312	1262	1279	639	511	658	2.10161	1.07149	4.48e-42	1.33e-40
PHC3	1056	1157	1059	575	446	514	2.10133	1.07131	1.97e-33	3.86e-32
SWT1	95	61	62	39	24	40	2.10095	1.07104	0.000586843	0.00166904
ZNF879	45	52	55	23	23	25	2.10094	1.07104	0.00164156	0.00438939
SCYL2	864	799	783	424	334	390	2.10076	1.07091	8.36e-28	1.23e-26
UTP14C	377	382	392	192	131	219	2.10063	1.07082	2.96e-14	2.03e-13
IQCG	120	145	121	55	68	57	2.10052	1.07075	2.69e-06	1e-05
RBM39	4039	3701	4179	1996	1650	1939	2.1002	1.07053	3.53e-89	6.23e-87
TTBK2	421	435	391	223	146	219	2.09954	1.07007	7.89e-15	5.6e-14
ST8SIA1	220	260	277	120	111	123	2.09943	1.07	1.53e-11	8.75e-11
RP1-203P18.1	77	61	59	35	22	36	2.09937	1.06995	0.000589006	0.00167497
FAM179B	340	365	379	186	151	171	2.09911	1.06978	3.89e-16	2.99e-15
ZC2HC1A	255	232	238	116	94	131	2.09786	1.06892	5.19e-11	2.87e-10
UBLCP1	675	647	640	326	249	349	2.09694	1.06828	2.28e-23	2.66e-22
RAVER2	190	213	186	107	59	113	2.09644	1.06794	8.24e-08	3.51e-07
KPNA5	229	223	233	128	79	116	2.096	1.06764	4.89e-10	2.5e-09
RP11-111M22.2	67	81	71	32	30	41	2.09588	1.06755	0.000214639	0.000644101
RASSF6	76	62	70	35	26	37	2.09463	1.06669	0.00029379	0.000865435
ZNF606	226	242	210	111	109	98	2.09426	1.06644	5.83e-10	2.97e-09
AC024560.3	393	440	372	181	191	194	2.09243	1.06518	4.04e-15	2.92e-14
SHOC2	704	654	630	317	255	367	2.09211	1.06496	1.73e-21	1.81e-20
ZKSCAN1	1601	1678	1706	855	665	829	2.0914	1.06447	1.26e-51	5.66e-50
UBA5	577	588	585	276	258	289	2.09116	1.0643	3.77e-24	4.56e-23
ZNF326	584	593	582	308	239	282	2.09091	1.06413	3.64e-23	4.22e-22
CEP55	1747	1638	1497	852	637	821	2.08958	1.06322	4.26e-34	8.73e-33
RALGAPA1	668	654	648	332	250	349	2.08939	1.06308	1.24e-23	1.48e-22
NPR2	116	147	150	74	62	58	2.08872	1.06262	9.14e-07	3.55e-06
RP11-342K6.1	72	58	51	25	21	40	2.08819	1.06225	0.00147716	0.0039779
ZNF148	955	937	883	454	364	495	2.08713	1.06152	6.94e-29	1.08e-27
AC137932.5	43	62	48	22	25	25	2.08672	1.06123	0.0023117	0.00603499
STARD4	314	352	299	164	124	169	2.08636	1.06099	7.22e-13	4.53e-12
SGK3	73	82	108	36	45	42	2.08619	1.06087	9.67e-05	0.000301447
TMX3	1788	1832	1838	929	713	940	2.08554	1.06042	1.5e-50	6.44e-49
DTWD1	512	470	427	261	176	232	2.08376	1.05919	2.24e-15	1.64e-14
PARG	522	499	470	231	215	259	2.08361	1.05909	4.33e-19	3.93e-18
NAMPT	3063	2873	3175	1522	1232	1554	2.0835	1.05901	4.84e-75	5.33e-73
STIL	1050	989	1013	536	373	540	2.08234	1.05821	2.07e-28	3.16e-27
ZNF283	103	121	119	50	50	62	2.08192	1.05792	4.4e-06	1.6e-05
CCSER2	680	596	629	338	271	292	2.08158	1.05768	2.03e-22	2.25e-21
NCOA7	2173	2157	2126	1171	898	987	2.08152	1.05764	6.65e-48	2.56e-46
TICRR	663	698	686	336	315	315	2.08148	1.05761	5.24e-26	7.04e-25
ICE2	1236	1172	1208	566	502	644	2.08104	1.05731	6.64e-39	1.74e-37
IFT74	220	262	269	110	106	139	2.08061	1.05701	8.23e-11	4.48e-10
MORC4	1958	2040	2130	1056	814	1033	2.08037	1.05684	1.3e-57	7.34e-56
GPR75	42	47	44	24	18	21	2.08024	1.05675	0.00355573	0.00897941
CHRM3	491	521	510	255	207	259	2.08005	1.05662	8.04e-21	8.03e-20
EEF1E1	47	58	60	28	23	27	2.07983	1.05646	0.0012453	0.00339045
SUCO	1819	1763	1702	958	693	858	2.07976	1.05642	6.2e-40	1.69e-38
MPHOSPH10	701	622	581	353	229	325	2.07961	1.05631	2.55e-17	2.11e-16
NCAPG	1630	1546	1665	800	617	881	2.07953	1.05626	3e-41	8.62e-40
ATF7IP2	204	184	208	101	72	110	2.07915	1.05599	4.25e-09	2.03e-08
DDX3X	7169	6709	6818	3458	2865	3493	2.07884	1.05578	1.28e-93	2.61e-91
OXR1	746	684	675	355	270	376	2.07759	1.05491	6.16e-23	7.05e-22
CXorf57	418	473	451	221	190	225	2.07717	1.05462	1.92e-18	1.7e-17
ORC6	467	387	492	233	190	214	2.07691	1.05444	4.27e-17	3.5e-16
MGEA5	2198	2189	2393	1128	900	1191	2.07561	1.05353	2.07e-60	1.29e-58
ZNF674	70	60	63	39	22	31	2.07496	1.05308	0.000685086	0.00192928
RBM25	2340	2369	2272	1270	956	1092	2.07485	1.05301	5.72e-48	2.21e-46
RFC4	1262	1135	1258	618	505	612	2.07446	1.05274	2.88e-40	7.97e-39
GTF2IP20	299	356	388	146	175	171	2.07327	1.05191	9.02e-13	5.63e-12
TMEM161B	550	490	460	276	208	230	2.0727	1.05151	1.44e-16	1.14e-15
ZNF181	125	145	148	81	51	67	2.07205	1.05106	9.05e-07	3.52e-06
TUBD1	181	191	179	80	91	90	2.07175	1.05085	1.4e-08	6.36e-08
CP	272	304	363	182	122	142	2.07071	1.05013	1.19e-11	6.83e-11
STK3	443	512	471	273	192	214	2.07043	1.04993	2.97e-16	2.3e-15
RP11-566E18.1	144	121	113	68	43	70	2.07028	1.04982	6.19e-06	2.21e-05
ZKSCAN8	710	716	696	328	270	415	2.07006	1.04968	4.21e-21	4.3e-20
FAM111A	1742	1655	1733	867	698	878	2.06966	1.04939	1.36e-51	6.11e-50
TTLL3	44	67	59	30	22	29	2.06878	1.04878	0.00153107	0.00411107
ZNF451	652	713	629	318	274	359	2.06876	1.04877	2.96e-22	3.25e-21
SKIV2L2	1697	1640	1576	867	653	825	2.06862	1.04867	1.42e-40	3.98e-39
RAB27B	1160	1041	1094	551	444	576	2.06854	1.04861	4.51e-34	9.2e-33
SERINC1	3928	3494	3737	1956	1572	1787	2.06806	1.04828	9.13e-65	6.74e-63
LINC01133	50	55	68	28	26	28	2.06802	1.04825	0.00106259	0.0029194
TBC1D23	479	514	464	247	188	261	2.06788	1.04815	1.01e-17	8.51e-17
OTUD3	517	500	510	211	216	301	2.06662	1.04728	1.18e-16	9.43e-16
HSPA13	2535	2475	2591	1262	1029	1336	2.06591	1.04677	2.64e-65	1.99e-63
HINT3	424	367	493	206	189	215	2.06522	1.04629	3.67e-16	2.82e-15
GRPEL2	534	537	614	282	229	292	2.06491	1.04608	2.94e-22	3.23e-21
RC3H2	1434	1390	1336	749	535	707	2.06491	1.04608	5.18e-34	1.05e-32
SAMD9L	435	431	435	228	176	217	2.06487	1.04605	6.58e-18	5.63e-17
RNMT	1505	1430	1598	754	626	784	2.06219	1.04418	3.25e-49	1.32e-47
EIF5A2	897	928	826	413	377	479	2.0603	1.04286	2.17e-26	2.96e-25
HACE1	344	314	288	147	147	158	2.0597	1.04243	1.91e-12	1.17e-11
ZNF555	70	56	75	31	28	37	2.05876	1.04178	0.000497374	0.00142808
TRIM52	214	244	261	125	98	121	2.05668	1.04032	1.03e-10	5.57e-10
ARHGAP11B	776	823	823	414	347	398	2.05658	1.04025	1.96e-30	3.3e-29
PIAS1	828	856	842	437	368	404	2.05602	1.03986	1.16e-30	1.99e-29
RP4-555D20.1	112	105	98	58	45	48	2.05589	1.03976	1.54e-05	5.29e-05
RRP15	1018	977	938	522	408	477	2.05558	1.03955	3.09e-30	5.14e-29
ADAMTS3	294	268	283	161	106	139	2.05491	1.03907	1.89e-11	1.08e-10
PLCB4	184	153	144	79	68	84	2.05474	1.03895	2.59e-07	1.06e-06
NEMP1	1803	1737	1790	961	730	866	2.05463	1.03888	2.33e-47	8.76e-46
HNRNPH1	7439	7150	7252	3757	3070	3656	2.05353	1.03811	3.75e-101	9.46e-99
CDS1	207	196	182	98	95	87	2.05275	1.03756	1.11e-08	5.1e-08
PEX1	291	277	288	160	104	148	2.05272	1.03754	1.4e-11	8.04e-11
CCNL1	1458	1425	1542	815	609	699	2.05253	1.0374	3.45e-41	9.86e-40
CLN5	47	62	76	32	31	25	2.05239	1.0373	0.00126214	0.0034316
USP9X	2188	2452	2279	1133	1002	1185	2.05225	1.0372	7.71e-55	3.99e-53
DHX36	1311	1288	1301	687	524	664	2.0515	1.03668	1.26e-39	3.39e-38
PUM2	2098	2075	2066	1056	868	1074	2.05129	1.03653	2.53e-57	1.41e-55
USP25	1014	1077	1028	502	458	537	2.0508	1.03619	3.13e-35	6.78e-34
RP11-242D8.1	97	138	142	52	50	79	2.05069	1.03611	1.51e-05	5.2e-05
XPO1	6372	6029	5983	3231	2549	3070	2.04943	1.03522	2.24e-75	2.48e-73
SYDE2	124	99	119	51	52	61	2.04927	1.03511	7.89e-06	2.79e-05
CROCCP3	133	147	134	69	61	69	2.04796	1.03419	6.33e-07	2.5e-06
ZMYM5	143	127	112	57	57	70	2.0471	1.03358	4.24e-06	1.55e-05
SEPSECS	446	391	411	205	188	207	2.04611	1.03288	1.84e-16	1.44e-15
RANBP17	206	211	199	99	98	99	2.04499	1.0321	2.15e-09	1.05e-08
PHF6	1815	1732	1723	868	710	966	2.04498	1.03209	5.98e-42	1.77e-40
PRKAA1	2765	2721	2750	1480	1083	1415	2.04437	1.03166	4.4e-53	2.12e-51
MALT1	764	684	705	376	313	348	2.04429	1.0316	9.31e-25	1.17e-23
MAP3K5	326	305	357	165	145	165	2.04394	1.03135	3.3e-14	2.25e-13
UCHL5	1469	1371	1402	717	628	698	2.0433	1.0309	1.34e-43	4.24e-42
NEK7	2052	1841	1881	961	745	1089	2.04287	1.0306	8.27e-35	1.74e-33
CLIP1	3402	3512	3507	1800	1478	1750	2.04151	1.02964	2.81e-81	3.99e-79
DPY19L3	447	401	486	227	197	218	2.04119	1.02941	1.17e-17	9.86e-17
NBR2	92	90	81	53	26	49	2.04111	1.02935	0.000195881	0.000590152
FGFR1OP2	556	522	494	305	216	239	2.04097	1.02925	1.69e-16	1.33e-15
ABCD3	1612	1684	1736	953	628	856	2.04026	1.02875	8.14e-34	1.64e-32
GOLGA8N	117	97	103	53	47	53	2.03953	1.02824	1.55e-05	5.32e-05
RP11-82L18.2	97	62	76	37	41	35	2.03846	1.02748	0.000409845	0.00118749
RFC1	3895	3652	3582	1973	1498	1924	2.03786	1.02705	5.13e-54	2.58e-52
CCNT2	560	540	648	311	251	281	2.03751	1.02681	1.49e-21	1.56e-20
TMOD2	306	313	288	174	127	138	2.03695	1.02641	8.49e-12	4.94e-11
SCML1	462	419	439	196	195	247	2.03666	1.02621	3.55e-16	2.73e-15
CNTN5	124	112	158	65	55	70	2.03618	1.02586	2.67e-06	9.94e-06
FAM175A	115	105	101	55	39	62	2.03575	1.02556	2.1e-05	7.11e-05
NHS	388	382	333	189	133	215	2.03566	1.0255	5.56e-12	3.28e-11
AGAP9	116	135	144	53	55	83	2.03553	1.0254	5.17e-06	1.86e-05
TTC3	2565	2683	2655	1383	1139	1302	2.03484	1.02491	9.8e-67	8.02e-65
RP11-631N16.2	54	51	46	20	25	28	2.03354	1.024	0.00297394	0.00761923
CDC40	813	691	779	449	297	363	2.03173	1.02271	5.13e-20	4.9e-19
POLA1	846	728	723	420	306	391	2.0317	1.02269	3.29e-21	3.37e-20
PRKY	328	379	385	211	152	166	2.03167	1.02267	2e-13	1.3e-12
2022-03-07	1359	1411	1377	743	542	733	2.02944	1.02108	6.99e-36	1.55e-34
NECTIN3	768	716	677	345	306	400	2.02869	1.02055	4.34e-22	4.74e-21
RP4-555D20.2	378	354	405	210	154	188	2.02849	1.02041	5.13e-15	3.68e-14
SP3	3078	2901	2987	1503	1299	1553	2.02768	1.01983	1.87e-70	1.74e-68
TNPO1	8613	7943	8450	4330	3368	4479	2.02762	1.01979	1.15e-74	1.24e-72
RTKN2	277	240	218	116	104	138	2.02739	1.01962	1.93e-09	9.43e-09
ZIC2	118	158	127	62	60	74	2.02539	1.0182	3.68e-06	1.35e-05
PPP2R3A	591	555	596	300	235	313	2.02528	1.01812	2.19e-21	2.27e-20
GPBP1	2523	2454	2210	1226	1043	1233	2.02461	1.01764	1.05e-43	3.35e-42
MICU3	61	70	74	40	36	23	2.02435	1.01746	0.000940376	0.00260355
FAM126A	2217	2046	2048	1074	834	1175	2.02335	1.01675	5.45e-39	1.44e-37
C11orf54	244	224	249	126	112	110	2.02327	1.01669	2.07e-10	1.09e-09
IFI44L	1117	1076	1019	558	466	541	2.0229	1.01643	7.11e-32	1.29e-30
HNRNPDL	4428	4235	4195	2232	1800	2239	2.02285	1.01639	1.43e-69	1.31e-67
BACH1	727	812	791	432	334	368	2.02274	1.01631	6.9e-25	8.73e-24
CHD2	2117	2198	2277	1195	909	1108	2.02236	1.01604	1.2e-54	6.17e-53
LYRM7	618	584	625	337	255	298	2.02199	1.01578	6.36e-22	6.86e-21
FAM91A1	1787	1780	1755	930	728	940	2.02115	1.01517	6.66e-46	2.34e-44
NAPB	173	153	163	73	63	103	2.02107	1.01512	5.33e-07	2.12e-06
AC074286.1	57	87	78	35	22	52	2.02068	1.01484	0.00121442	0.00330992
LMBRD2	773	699	834	353	350	418	2.02054	1.01474	4.63e-25	5.92e-24
ZBTB20	169	223	212	94	78	123	2.02031	1.01458	6.88e-08	2.95e-07
NT5DC3	412	467	441	222	196	225	2.02012	1.01444	4.31e-17	3.53e-16
MDN1	2549	2530	2560	1357	1086	1285	2.0189	1.01357	4.23e-63	2.91e-61
ACADM	1161	1074	1129	584	446	615	2.01866	1.0134	1.58e-31	2.83e-30
LSAMP	299	269	342	149	134	160	2.01764	1.01267	2.36e-12	1.43e-11
NEDD4	2924	2772	2656	1405	1157	1527	2.01721	1.01236	3.35e-47	1.24e-45
LEPR	1167	1098	1151	562	504	601	2.01689	1.01213	1.52e-37	3.67e-36
IGIP	95	114	109	49	37	70	2.01674	1.01202	5.36e-05	0.000172317
ZC3H6	168	153	165	84	74	79	2.01617	1.01162	1.11e-07	4.67e-07
LINC00174	129	144	132	75	58	65	2.01507	1.01083	1.62e-06	6.13e-06
PRKD3	970	863	874	481	402	440	2.01489	1.0107	5.29e-27	7.48e-26
LYAR	975	886	890	500	368	481	2.01389	1.00998	6.96e-26	9.32e-25
ZBTB41	1348	1127	1223	583	553	672	2.01363	1.0098	3.52e-30	5.83e-29
METTL4	451	423	405	223	187	216	2.01338	1.00962	5.25e-16	4.01e-15
GPATCH11	346	318	305	190	122	164	2.01337	1.00961	2.14e-11	1.21e-10
AC005336.4	130	165	191	79	70	88	2.01335	1.0096	5.04e-07	2.01e-06
SEC62	2512	2337	2191	1233	974	1248	2.01319	1.00948	3.11e-40	8.59e-39
NAE1	1925	1784	1839	976	745	1000	2.01316	1.00946	9.84e-42	2.88e-40
PHACTR2	1407	1524	1340	730	613	750	2.01294	1.00931	7.01e-35	1.49e-33
PREPL	1188	1174	1182	645	498	593	2.01201	1.00864	6.23e-36	1.39e-34
SEPT7P2	249	349	307	143	141	158	2.01201	1.00864	1.35e-10	7.21e-10
ATL2	957	892	895	507	368	472	2.01119	1.00805	2.27e-26	3.09e-25
SPAG9	3464	3467	3364	1829	1418	1806	2.01114	1.00802	8.08e-60	4.96e-58
ZNF440	106	107	94	57	51	42	2.01085	1.00781	4.63e-05	0.000150063
CCT6P1	91	99	82	38	46	49	2.01003	1.00722	0.000115698	0.00035784
TSNAX	553	563	560	282	239	301	2.00877	1.00632	4.94e-21	5.03e-20
TVP23B	428	395	400	215	187	197	2.00863	1.00621	1.15e-15	8.58e-15
TBX19	89	78	72	46	39	32	2.00848	1.00611	0.000336313	0.000983855
HCFC2	117	117	150	48	54	86	2.00823	1.00592	2.22e-05	7.48e-05
KIF2A	1312	1318	1258	708	515	690	2.00807	1.00581	4.01e-32	7.39e-31
MAP3K2	1044	1043	1027	532	437	560	2.00806	1.0058	6.27e-33	1.21e-31
ARHGAP5	3261	2924	2919	1583	1303	1587	2.00777	1.00559	4.97e-51	2.18e-49
PDE7A	424	421	428	191	192	241	2.00741	1.00534	1.01e-15	7.55e-15
MPHOSPH6	486	449	458	242	214	227	2.00615	1.00443	1.63e-17	1.37e-16
ZNF418	215	199	199	95	91	115	2.00588	1.00424	7.43e-09	3.47e-08
UTP23	402	340	313	206	133	182	2.00575	1.00414	8.61e-11	4.68e-10
POLG2	583	553	579	298	248	296	2.0056	1.00403	1.35e-21	1.43e-20
ZNF611	182	251	192	113	95	99	2.00509	1.00367	6.88e-08	2.95e-07
IQCB1	384	372	404	220	172	177	2.00463	1.00333	1.24e-14	8.67e-14
BBS10	413	377	383	182	190	203	2.0045	1.00324	1.22e-14	8.53e-14
RPAP2	631	614	586	317	262	322	2.00368	1.00265	2.97e-21	3.05e-20
ZMYM6	198	217	228	87	115	112	2.00347	1.0025	1.86e-08	8.36e-08
ARL5B	957	924	931	484	394	506	2.0033	1.00238	2.66e-30	4.45e-29
VWA8	416	464	470	223	202	238	2.00238	1.00172	2.04e-17	1.69e-16
NR1D2	499	484	544	282	227	241	2.00124	1.0009	9.36e-19	8.39e-18
ERBIN	2415	2238	2339	1151	1017	1275	2.0007	1.0005	1.02e-53	5.08e-52
ASH1L	2693	2909	2700	1433	1210	1447	2.00052	1.00037	3.7e-57	2.06e-55
MAL2	3009	3015	3238	1606	1337	1615	2.00014	1.0001	7.86e-80	1.03e-77
CHUK	592	494	541	288	241	272	1.9997	0.999781	2.42e-18	2.13e-17
GPR63	141	181	168	62	89	89	1.99779	0.998406	2.09e-06	7.84e-06
TBC1D30	93	82	105	57	37	44	1.9975	0.998197	9.73e-05	0.000303083
DNAJC21	1166	1182	1163	663	510	560	1.99559	0.996817	6.04e-32	1.1e-30
GNL2	1754	1645	1617	914	702	866	1.9944	0.995955	1.89e-38	4.82e-37
ZNF570	87	84	75	40	32	50	1.99416	0.995783	0.000252639	0.000751212
FLJ22447	119	100	108	57	42	63	1.99394	0.995623	2.52e-05	8.43e-05
FBXO11	667	686	746	397	280	361	1.99333	0.995184	1.69e-22	1.89e-21
SNRNP48	357	323	356	215	146	151	1.9928	0.994794	1.72e-11	9.82e-11
NUDT21	5470	5284	5238	2848	2301	2765	1.99262	0.994667	2.07e-76	2.46e-74
RP11-296E7.1	58	49	54	33	18	29	1.99207	0.994267	0.00301517	0.00770991
RPS6KB1	1311	1195	1219	685	538	620	1.992	0.994219	4.41e-33	8.54e-32
KLHDC4	496	575	577	294	234	287	1.99091	0.993429	3.01e-19	2.76e-18
NF1	467	504	541	251	210	287	1.99083	0.993371	6.12e-18	5.24e-17
JMY	457	409	453	222	208	221	1.99063	0.993223	1.08e-16	8.65e-16
SLC7A5	7298	8554	8895	4158	3801	4251	1.99007	0.992818	1.4e-75	1.57e-73
HEATR5A	202	198	191	115	81	97	1.99001	0.992778	2.35e-08	1.05e-07
ITFG1	874	782	903	472	367	427	1.98949	0.992397	9.09e-27	1.26e-25
TEC	219	186	201	128	77	96	1.98897	0.992023	1.03e-07	4.37e-07
NMRAL2P	1252	1290	1370	665	626	640	1.98859	0.991744	2.14e-40	5.95e-39
MAP4K3	595	573	546	300	259	290	1.98825	0.9915	7.75e-20	7.34e-19
PARGP1	56	43	71	29	23	32	1.98806	0.991358	0.00263684	0.00681408
DYNC1LI2	4226	4098	4396	2195	1963	2131	1.98775	0.991139	1.01e-93	2.11e-91
ADD3	1695	1551	1794	892	703	903	1.98748	0.990939	3.48e-43	1.08e-41
ZNF419	415	368	374	224	165	185	1.98724	0.990769	2.1e-13	1.37e-12
LRP6	970	995	1029	559	415	511	1.98713	0.990684	1.44e-30	2.45e-29
RP11-159D12.8	254	262	288	137	109	153	1.9855	0.989501	6.78e-11	3.71e-10
PPM1L	236	234	267	143	107	115	1.98541	0.989438	5.53e-10	2.82e-09
ALKBH8	196	200	166	107	76	97	1.98428	0.988613	1.36e-07	5.69e-07
CEP63	643	557	588	322	250	317	1.98381	0.988277	2.85e-19	2.61e-18
WHAMMP2	185	139	138	94	65	71	1.98372	0.988206	4.36e-06	1.59e-05
TWF1	2214	2065	1988	1148	908	1061	1.98331	0.987912	1.06e-40	2.98e-39
PGM2L1	233	236	244	125	103	126	1.98321	0.98784	3.07e-10	1.6e-09
RP11-22B23.1	160	154	179	80	79	85	1.98269	0.987461	1.63e-07	6.78e-07
EXOC6	213	212	227	99	118	105	1.98163	0.98669	8.7e-09	4.03e-08
ZNF41	140	108	126	81	41	65	1.98159	0.986659	3.47e-05	0.000114054
EHBP1	931	908	912	533	371	467	1.98079	0.986075	5.41e-25	6.89e-24
ZNF468	265	241	286	148	106	140	1.98078	0.986066	1.62e-10	8.65e-10
MTERF1	160	124	125	75	57	72	1.97993	0.985451	5.81e-06	2.08e-05
KRAS	473	473	529	267	214	252	1.97953	0.985155	1.75e-18	1.55e-17
ETNK1	871	861	851	435	394	457	1.97693	0.983261	1.03e-28	1.6e-27
NEK2	1495	1443	1417	827	617	730	1.97609	0.98265	3.77e-34	7.78e-33
PBRM1	910	941	904	499	370	508	1.97595	0.98255	6.33e-26	8.48e-25
SEMA3C	1273	1159	1232	711	529	587	1.97584	0.982467	2.49e-29	3.95e-28
EPM2AIP1	681	688	694	367	332	327	1.97518	0.981987	5.05e-23	5.81e-22
GIN1	118	99	104	61	49	50	1.97472	0.98165	3.43e-05	0.000113033
NCOA2	984	1092	1020	581	440	526	1.97333	0.980632	4.11e-28	6.17e-27
ZNF585B	194	206	228	110	93	110	1.97258	0.980083	4.63e-09	2.2e-08
MYO5A	2050	2068	2024	1117	912	1038	1.97254	0.980051	5.17e-50	2.15e-48
SELENOI	1211	1153	1066	601	489	627	1.97248	0.98001	5.68e-28	8.44e-27
FKBP14	1437	1267	1402	775	580	697	1.97231	0.979887	4.47e-33	8.65e-32
PPP4R2	697	657	650	337	290	375	1.97203	0.979683	1.45e-21	1.53e-20
INTS8	972	943	896	470	381	558	1.97203	0.979682	8.12e-23	9.23e-22
MAPK6	3157	3022	3123	1664	1380	1604	1.97082	0.978796	1.02e-68	9.02e-67
WWC2	911	867	945	442	437	478	1.97076	0.978751	1.06e-29	1.72e-28
TRA2A	1895	1727	1831	981	835	907	1.97015	0.978303	3.67e-45	1.25e-43
REL	169	172	176	90	58	112	1.97006	0.97824	1.18e-06	4.53e-06
GLS	2573	2217	2379	1286	1082	1216	1.96943	0.977778	1.44e-45	5.01e-44
DICER1	2402	2358	2296	1263	980	1295	1.96941	0.97776	2.17e-45	7.48e-44
CASD1	282	262	265	138	131	135	1.96826	0.976921	7.81e-11	4.26e-10
LEO1	722	730	648	380	314	358	1.96817	0.976858	7.85e-21	7.85e-20
SMG1P2	50	70	55	31	22	35	1.9673	0.976219	0.00258129	0.00668358
IPO7	4910	4517	4640	2518	2012	2525	1.96724	0.976173	5.76e-64	4.14e-62
RP11-206L10.2	190	202	206	117	81	102	1.96541	0.974828	2.49e-08	1.11e-07
PSAT1	2978	2964	3540	1722	1384	1637	1.96536	0.974796	5.78e-58	3.33e-56
CENPQ	301	294	275	156	121	160	1.96536	0.97479	4.64e-11	2.57e-10
SLC30A9	2510	2429	2526	1331	1132	1275	1.96516	0.974644	4e-63	2.76e-61
GPAM	357	397	367	191	180	190	1.96451	0.97417	6.92e-14	4.64e-13
EPS8	1507	1489	1579	782	693	816	1.96449	0.974152	2.76e-47	1.03e-45
E2F7	1744	1702	1642	859	759	935	1.96423	0.973961	3.2e-41	9.16e-40
UGDH-AS1	41	54	61	29	23	26	1.96351	0.973438	0.00384368	0.00964832
CSAD	88	106	116	60	48	47	1.96273	0.97286	5.86e-05	0.000187566
DOC2B	271	217	250	131	112	127	1.96271	0.972847	1.33e-09	6.61e-09
KIAA0586	886	876	849	489	369	455	1.96179	0.972171	1.4e-25	1.84e-24
SDCCAG8	693	653	669	373	307	331	1.96152	0.971971	4.53e-22	4.94e-21
BEND7	203	187	230	112	78	122	1.96055	0.971255	4.08e-08	1.78e-07
MAN1A2	1488	1511	1488	808	674	772	1.96018	0.970987	2.26e-42	6.82e-41
AIM1	2985	2939	3161	1665	1325	1574	1.96002	0.970866	3.76e-68	3.21e-66
PGM2	1350	1266	1333	756	530	704	1.95959	0.97055	2.02e-30	3.41e-29
WWP1	805	922	840	455	332	509	1.95948	0.970471	8.18e-20	7.74e-19
ITGA6	9891	10124	10050	5463	4453	5202	1.95947	0.970464	3.31e-102	8.55e-100
ZNF789	183	170	183	96	83	90	1.9594	0.970408	7.22e-08	3.09e-07
NARS	5086	4996	5456	2863	2240	2708	1.95934	0.97037	2.23e-82	3.26e-80
ZNF654	297	325	265	141	142	163	1.95892	0.970058	2.4e-10	1.26e-09
FLNB-AS1	68	56	66	36	34	25	1.9582	0.96953	0.00171711	0.0045804
PLEKHA8	930	956	1059	509	452	518	1.95676	0.96847	1.9e-32	3.57e-31
THAP6	293	259	298	146	144	136	1.95666	0.968391	7.48e-11	4.09e-10
LRRC8C	1061	1037	975	548	454	547	1.9562	0.968051	1.37e-28	2.12e-27
LARS	3243	3410	3489	1859	1485	1763	1.95582	0.967776	1.61e-69	1.47e-67
CLASP2	1007	1067	1056	557	455	565	1.95551	0.967547	3.33e-32	6.16e-31
KATNAL1	864	874	865	461	401	448	1.95529	0.967382	1.46e-28	2.25e-27
C9orf72	176	162	198	92	64	115	1.95433	0.966677	7.61e-07	2.97e-06
TMEM133	66	98	85	47	30	49	1.95425	0.966616	0.000532365	0.00152166
MAGI3	946	856	885	507	371	480	1.95319	0.965833	3.06e-24	3.73e-23
THUMPD3	594	626	545	324	267	300	1.95277	0.965523	5.85e-18	5.02e-17
APOOL	840	925	796	444	379	471	1.95246	0.965291	8.32e-23	9.45e-22
NADK2	655	643	678	348	309	338	1.95243	0.965273	2.37e-23	2.77e-22
UEVLD	410	439	386	245	180	199	1.95217	0.965077	4e-13	2.55e-12
ZNF350	129	121	130	79	52	61	1.95136	0.964477	1.05e-05	3.66e-05
HSDL2	626	631	616	350	244	355	1.95102	0.964228	3.47e-18	3.02e-17
ZNF286A	151	124	133	82	61	63	1.9507	0.963989	6.98e-06	2.48e-05
HMMR	1829	1726	1717	937	773	956	1.94986	0.963369	8.91e-42	2.62e-40
ZNF92	208	185	158	100	83	96	1.94947	0.963081	4e-07	1.61e-06
CTD-2270P14.1	256	270	279	154	124	128	1.94938	0.963013	1.66e-10	8.85e-10
ARHGEF4	175	197	204	86	97	107	1.94841	0.962297	7.97e-08	3.4e-07
SAMD12	401	480	496	271	200	225	1.94658	0.96094	2.32e-14	1.6e-13
DPY19L4	1229	1113	1213	618	577	599	1.9465	0.960885	1.58e-33	3.12e-32
MYO1F	72	74	85	49	30	38	1.94608	0.960572	0.000548684	0.00156598
NR2C1	320	323	353	164	168	170	1.94599	0.960504	1.19e-12	7.34e-12
DIAPH2	368	350	339	203	139	195	1.94574	0.960317	6.1e-12	3.59e-11
CBWD3	64	81	61	41	36	27	1.94571	0.960296	0.00160753	0.00430435
LRRFIP1	5074	4991	4765	2735	2235	2543	1.94571	0.960293	2.6e-62	1.74e-60
LRRC40	613	630	544	277	285	343	1.94521	0.959926	3e-16	2.32e-15
COPS2	1827	1672	1708	915	710	1021	1.94506	0.959813	1.04e-31	1.87e-30
ACSL4	2144	2064	1946	1164	901	1057	1.94504	0.9598	1.57e-37	3.78e-36
DCUN1D4	1541	1358	1488	774	638	811	1.94496	0.959743	4.83e-36	1.09e-34
MYO1B	3932	3787	3785	2127	1649	2061	1.94488	0.959684	2.18e-58	1.27e-56
ADGRL2	1383	1313	1373	741	579	743	1.94487	0.959677	1.9e-36	4.39e-35
ZFX	385	369	390	205	174	200	1.94423	0.959196	1.59e-14	1.11e-13
USO1	2381	2350	2240	1262	1044	1230	1.94342	0.958601	5.52e-48	2.14e-46
FAT4	3645	3651	3605	2070	1533	1935	1.94338	0.958565	3.39e-52	1.57e-50
LCA5	145	201	183	93	68	108	1.94263	0.958014	1.44e-06	5.49e-06
TMEM56	152	123	153	94	50	74	1.94134	0.957049	1.41e-05	4.88e-05
SNX13	1476	1444	1451	800	637	783	1.9409	0.956725	5.5e-39	1.45e-37
DDIT4	198	222	286	113	127	115	1.94088	0.956713	4.15e-08	1.81e-07
RBPJ	1929	1867	1774	1049	794	991	1.94074	0.956607	4.36e-36	9.82e-35
KLHL42	639	585	652	334	288	329	1.94018	0.95619	1.66e-21	1.75e-20
TWISTNB	1335	1245	1150	657	571	668	1.93977	0.955884	2.44e-28	3.7e-27
ARHGAP28	289	340	300	155	163	152	1.93945	0.955649	1.08e-10	5.81e-10
INPP5F	415	379	416	231	171	213	1.93914	0.955417	3.1e-14	2.12e-13
PRELID3B	1788	1626	1658	853	779	945	1.93857	0.954992	2.25e-38	5.7e-37
CSGALNACT2	492	520	512	269	255	248	1.93829	0.954781	3.03e-17	2.5e-16
FRK	947	1016	1046	528	431	571	1.93793	0.954517	2.67e-29	4.24e-28
C5orf51	1381	1320	1408	708	580	804	1.93731	0.954055	1.77e-33	3.47e-32
TMEM161B-AS1	90	71	79	39	37	46	1.93699	0.953818	0.000429285	0.00124177
PIK3R1	483	465	459	248	197	272	1.9369	0.953752	1.43e-15	1.06e-14
SYT1	243	222	246	146	97	119	1.93687	0.953726	6.77e-09	3.17e-08
SLFN5	1693	1862	1815	984	813	933	1.93644	0.953407	3.09e-44	1.01e-42
TFPI	4847	4953	4919	2690	2156	2650	1.936	0.953076	1.18e-75	1.34e-73
ZNF569	132	84	108	52	59	53	1.93577	0.952906	0.000144041	0.000441439
KCTD3	1735	1608	1650	918	777	844	1.93535	0.952594	4.23e-40	1.16e-38
AP1AR	817	736	802	469	336	395	1.93455	0.951996	3.03e-21	3.11e-20
ZNF230	73	72	59	23	33	48	1.93451	0.951965	0.00260091	0.00672946
AGO3	702	707	694	406	302	364	1.93447	0.951941	2.44e-21	2.52e-20
CAPS2	119	115	124	66	56	60	1.93385	0.951475	1.29e-05	4.47e-05
GPD2	1559	1580	1665	908	655	889	1.93363	0.951313	1.31e-35	2.87e-34
MTRF1	160	167	193	83	74	108	1.9317	0.949873	5.07e-07	2.02e-06
RP11-458F8.4	99	119	74	50	39	61	1.93169	0.94986	0.000404851	0.00117366
ADAM10	4524	4593	4154	2420	2018	2340	1.93105	0.949384	1.06e-52	4.98e-51
ZNF595	186	202	168	104	84	96	1.93088	0.949258	2.26e-07	9.31e-07
TPD52	613	530	555	318	239	311	1.93079	0.949189	6.63e-17	5.36e-16
SLC39A10	1395	1242	1287	705	599	698	1.93061	0.94906	4.06e-33	7.88e-32
TRIM23	359	326	362	197	156	181	1.93002	0.948615	7.46e-13	4.67e-12
ARID2	520	545	557	309	247	271	1.92975	0.948413	2.6e-18	2.27e-17
CDC5L	1059	1095	1112	617	494	555	1.92963	0.948323	9.38e-32	1.7e-30
TRMT10C	397	383	348	210	154	214	1.92946	0.9482	4.24e-12	2.52e-11
GOLIM4	1790	1618	1546	863	772	896	1.92898	0.947837	8.41e-33	1.61e-31
CLK4	330	291	318	172	123	186	1.92868	0.947612	1.05e-10	5.67e-10
UHMK1	7694	7205	7327	4075	3311	3977	1.92863	0.94758	1.82e-76	2.18e-74
ZNF180	177	167	138	101	81	64	1.9282	0.947257	1.06e-05	3.71e-05
CAND1	2010	1947	2132	1150	878	1084	1.92776	0.946924	7.53e-47	2.74e-45
CREB5	816	790	843	449	387	413	1.92756	0.946778	2.67e-26	3.64e-25
ZNF518B	681	707	682	351	334	372	1.92601	0.945618	2.73e-22	3e-21
CNOT6L	629	660	709	356	297	368	1.92581	0.945463	2.36e-22	2.61e-21
WDR36	1358	1276	1259	737	575	682	1.92531	0.945089	2.62e-31	4.63e-30
BMS1	1085	1108	1142	596	518	590	1.92524	0.945036	6.47e-35	1.38e-33
NMD3	1320	1200	1257	694	578	661	1.92397	0.944089	1.36e-33	2.7e-32
TMPRSS15	61	72	88	46	30	37	1.92352	0.943752	0.00100116	0.00276102
DPY19L2P1	281	265	265	136	128	151	1.92348	0.943717	2.38e-10	1.25e-09
GORAB	351	324	356	184	151	193	1.92334	0.943614	1.04e-12	6.45e-12
TBL1XR1	1845	1855	1845	994	841	1005	1.9231	0.943434	8.77e-48	3.36e-46
ERO1B	94	117	160	52	68	68	1.92289	0.943277	9.89e-05	0.000307924
HNF4G	80	59	66	29	33	43	1.92201	0.942615	0.00167949	0.00448399
CCNT1	771	787	858	465	348	425	1.9219	0.942531	2.6e-24	3.2e-23
SLC2A13	144	142	135	96	50	71	1.92174	0.942415	2.01e-05	6.82e-05
STXBP3	816	797	731	421	371	410	1.92075	0.941667	6.2e-22	6.69e-21
C2orf69	469	459	476	292	197	232	1.92046	0.941453	3.64e-14	2.48e-13
ZNF75D	232	273	311	156	116	146	1.92032	0.941345	1.36e-09	6.72e-09
ZNF354B	154	140	193	89	73	87	1.92021	0.941268	1.29e-06	4.94e-06
RP11-196G18.22	137	120	155	78	61	72	1.91954	0.940758	5.73e-06	2.05e-05
PPM1K	232	204	256	109	99	147	1.91944	0.940687	3.27e-08	1.44e-07
AGTPBP1	229	198	234	127	109	102	1.9194	0.940656	2.47e-08	1.1e-07
CNEP1R1	409	343	390	220	192	172	1.91923	0.940526	9.92e-12	5.75e-11
SNX2	812	771	806	420	350	457	1.91904	0.940382	2.83e-24	3.46e-23
VPS36	750	751	856	468	313	432	1.91707	0.938903	4.72e-20	4.52e-19
CTD-2574D22.4	54	70	62	33	35	27	1.91685	0.938736	0.00250209	0.00649758
AP4E1	547	524	469	261	222	311	1.91665	0.938584	3.49e-14	2.38e-13
RP11-147L13.13	68	59	51	28	24	40	1.91608	0.938155	0.00355062	0.00896971
WDFY1	1821	1799	1847	1016	852	941	1.91501	0.937354	1.39e-46	4.98e-45
STK38L	307	311	289	160	136	171	1.91491	0.937279	4.83e-11	2.67e-10
MFAP3	659	518	582	348	266	291	1.91476	0.937167	5.08e-15	3.65e-14
YTHDC1	1966	1824	1805	1053	819	1012	1.91445	0.936927	8.06e-37	1.89e-35
WNT2B	68	72	58	27	32	43	1.91387	0.936492	0.00214769	0.0056339
CRNDE	436	394	435	231	178	243	1.91337	0.936113	3.75e-14	2.55e-13
FANCL	490	539	584	260	240	330	1.91263	0.93556	7.56e-16	5.7e-15
MKL2	1158	1177	1192	620	534	664	1.9107	0.934101	4.39e-34	8.98e-33
KLF9	404	467	445	264	181	235	1.91	0.933576	2.25e-13	1.46e-12
ZFY	406	426	397	205	170	261	1.90959	0.933261	3.66e-12	2.18e-11
MCM10	696	681	724	390	322	371	1.90905	0.932857	4.62e-23	5.33e-22
TPM2	179	223	262	112	118	110	1.90875	0.932625	1.3e-07	5.45e-07
HSDL1	625	553	630	305	291	335	1.90869	0.93258	3.77e-19	3.44e-18
FNBP1L	966	941	962	500	456	523	1.90838	0.932347	2.5e-29	3.96e-28
SMAD5	1145	1124	1051	646	467	607	1.90745	0.931646	2.08e-24	2.57e-23
ZNF385D	770	799	765	446	382	375	1.90745	0.931643	2.41e-21	2.5e-20
ATP8A1	108	71	98	58	41	44	1.90663	0.931025	0.000436917	0.00126282
ANKRD55	81	77	55	41	38	31	1.90631	0.930784	0.00200524	0.00528575
ZSCAN29	616	655	627	343	289	349	1.90588	0.930461	2.68e-20	2.59e-19
ZC3H15	1752	1674	1608	948	733	927	1.90566	0.930288	9.41e-34	1.89e-32
ZNF12	832	738	840	463	366	416	1.90504	0.929823	5.54e-23	6.35e-22
OMA1	141	139	145	79	60	81	1.90495	0.929755	3.88e-06	1.42e-05
ZFP1	277	266	245	140	131	136	1.90494	0.929744	1.5e-09	7.42e-09
TAF1	1182	1297	1230	709	555	655	1.90479	0.92963	1.12e-30	1.93e-29
CARNMT1	399	354	405	204	192	201	1.90475	0.929605	1.74e-13	1.14e-12
EXPH5	106	117	90	67	29	68	1.90463	0.929509	0.000632009	0.00178837
SSFA2	3577	3370	3566	1957	1512	1981	1.90345	0.928614	8.85e-54	4.42e-52
DIAPH3	1432	1359	1267	777	584	746	1.903	0.928274	8.56e-27	1.19e-25
KIZ	78	81	67	38	37	42	1.90293	0.928225	0.000814436	0.00227359
CUL2	1028	896	884	491	426	539	1.90255	0.927934	5.79e-22	6.26e-21
OFD1	311	319	303	158	158	166	1.9024	0.927822	3.33e-11	1.87e-10
PCF11	1084	1054	1015	578	478	578	1.90228	0.927728	3.73e-28	5.62e-27
LPGAT1	2820	2852	2936	1558	1342	1553	1.90223	0.92769	7.04e-68	5.94e-66
CRNKL1	487	450	506	221	221	305	1.90158	0.927199	1.13e-13	7.48e-13
CEP78	738	611	594	334	303	371	1.90119	0.926899	9.15e-16	6.87e-15
ADAM9	8137	7736	7933	4416	3588	4342	1.90098	0.926744	4.51e-82	6.54e-80
GFPT1	750	773	861	483	315	440	1.90083	0.926627	5.24e-19	4.74e-18
FBXO43	123	122	84	57	53	61	1.90062	0.926472	0.000172266	0.000523697
HECTD1	2661	2550	2496	1450	1127	1427	1.90007	0.92605	2.18e-43	6.85e-42
ZDHHC23	618	594	668	317	300	356	1.89901	0.925248	2.74e-20	2.65e-19
ZNF234	154	146	137	86	65	76	1.89885	0.925125	4.57e-06	1.66e-05
TARS	7341	7373	7762	4332	3263	4082	1.89846	0.924832	8.66e-71	8.3e-69
NAA50	5569	5045	4905	2932	2366	2775	1.89671	0.923496	9.36e-48	3.58e-46
ZC3H11A	3725	3716	3994	2204	1697	2042	1.89549	0.922569	8.38e-63	5.71e-61
PGM3	817	804	753	434	342	461	1.89537	0.922481	1.13e-20	1.12e-19
RUFY3	377	465	435	240	200	223	1.89499	0.922192	2.26e-13	1.46e-12
ACVR2B	189	228	234	125	99	114	1.89433	0.921685	3.74e-08	1.64e-07
UBXN4	1934	1752	1882	1043	816	1042	1.8928	0.920523	1e-38	2.6e-37
RSRP1	719	616	749	401	310	373	1.89232	0.920154	2.2e-19	2.04e-18
SCML2	96	93	91	44	41	61	1.89228	0.920125	0.000256991	0.000763619
DPM1	1337	1202	1344	669	659	687	1.89154	0.919564	2.87e-32	5.33e-31
MLH3	423	520	508	268	211	277	1.89124	0.919331	2.38e-14	1.64e-13
NCBP1	1159	1047	1079	615	499	598	1.89114	0.919259	5.89e-28	8.73e-27
RNF20	1221	1240	1305	742	535	687	1.89114	0.919257	6.13e-30	1.01e-28
DLGAP5	1619	1466	1413	856	663	831	1.89022	0.918551	4.01e-28	6.02e-27
RP2	287	293	295	147	134	175	1.88993	0.91833	1.64e-10	8.71e-10
GTF3C3	1268	1262	1242	712	567	689	1.8894	0.917932	1.85e-32	3.47e-31
AMD1	2253	1941	2042	1118	935	1204	1.88884	0.917504	8e-35	1.69e-33
PRKDC	15408	15919	15469	8532	7306	8570	1.88874	0.917425	6.46e-105	1.85e-102
NBN	1591	1442	1421	837	641	852	1.88866	0.917366	4.02e-28	6.04e-27
ARL5A	343	360	342	195	162	188	1.88852	0.917254	2.93e-12	1.77e-11
HEATR1	2652	2580	2599	1480	1239	1364	1.88787	0.916758	7.36e-52	3.34e-50
KANK1	314	303	337	174	137	187	1.88781	0.91671	2.87e-11	1.62e-10
APOLD1	210	204	190	109	87	120	1.8874	0.916398	1.37e-07	5.74e-07
LIN7C	474	443	436	257	215	234	1.88695	0.916059	1.79e-14	1.24e-13
JPX	514	528	426	292	210	268	1.88626	0.915529	3.06e-12	1.84e-11
LAMA2	91	78	100	57	43	40	1.88615	0.915445	0.000406048	0.00117681
ZNF331	509	493	606	308	244	286	1.88599	0.915325	1.79e-16	1.4e-15
TMED5	1997	1873	1971	1098	870	1086	1.88539	0.914866	8.79e-43	2.7e-41
2022-03-04	216	225	193	114	96	122	1.88454	0.914215	8.91e-08	3.79e-07
BLZF1	904	850	926	552	362	491	1.88408	0.913864	4.92e-20	4.71e-19
SIKE1	811	836	835	463	385	449	1.88407	0.913849	3.41e-25	4.38e-24
IPMK	261	206	262	136	119	125	1.88404	0.91383	1.53e-08	6.93e-08
ZNF607	72	78	72	47	35	34	1.88393	0.913742	0.00110869	0.00303755
FNBP4	1096	1005	1074	567	470	625	1.88351	0.913425	5.22e-27	7.39e-26
SERPINI1	160	152	162	99	69	80	1.88351	0.913422	2.48e-06	9.23e-06
MIB1	1510	1467	1394	839	642	811	1.88289	0.912946	4.14e-30	6.84e-29
AEBP2	450	444	425	260	188	244	1.88194	0.91222	1.38e-13	9.07e-13
CDK19	748	756	758	381	404	394	1.88192	0.912202	8.04e-21	8.03e-20
STEAP2	491	556	505	280	237	296	1.88158	0.911945	9.17e-16	6.88e-15
ZNF551	375	363	378	199	185	199	1.88146	0.911852	4.05e-13	2.58e-12
CENPI	687	654	675	414	305	337	1.88084	0.91138	4.05e-18	3.51e-17
ALG11	119	132	121	87	55	53	1.88059	0.911184	8.41e-05	0.000264216
[truncated: 1,076 more rows]
